# Supplementary material for: 3-Anilinomethyl-5-chloro-1,3-­benzoxazol-2(3H)-one
Source: Acta Crystallogr Sect E Struct Rep Online. 2012 Apr 28;68(Pt 5):o1544–5. doi: 10.1107/S1600536812017709 (PMC3344645; doi:10.1107/S1600536812017709)
Supplement: Supplementary file 1 [file e-68-o1544-sup1.cif]

##############################################################################
#                                                                            #
# This CIF contains the data in a paper accepted for publication in          #
# Acta Crystallographica Section E. It conforms to the requirements of       #
# Notes for Authors for Acta Crystallographica Section E, and has been       #
# peer reviewed under the auspices of the IUCr Commission on Journals.       #
#                                                                            #
# Full details of the Crystallographic Information File format               #
# are given in the paper "The Crystallographic Information File (CIF):       #
# a New Standard Archive File for Crystallography" by S. R. Hall, F. H.      #
# Allen and I. D. Brown [Acta Cryst. (1991), A47, 655-685].                  #
#                                                                            #
# The current version of the core CIF dictionary is obtainable from          #
# ftp://ftp.iucr.org/pub/cif_core.dic.                                       #
#                                                                            #
# Software is freely available for graphical display of the structure(s)     #
# in this CIF. For information consult the CIF software page                 #
# http://www.iucr.org/resources/cif/software.                                #
#                                                                            #
# This file may be used for bona fide research purposes within the           #
# scientific community so long as proper attribution is given to the journal # 
# article from which it was obtained.                                        #
#                                                                            #
##############################################################################
data_global
_audit_creation_method     'PLATON <TABLE ACC> option'
_journal_date_recd_electronic     2012-04-05
_journal_date_accepted     2012-04-20
_journal_name_full     'Acta Crystallographica, Section E'
_journal_year     2012
_journal_volume     68
_journal_issue      5
_journal_page_first     o1544
_journal_page_last     o1545
_journal_paper_category     QO
_journal_paper_doi     10.1107/S1600536812017709
_journal_coeditor_code     XU5511
_publ_contact_author_name     'Dr. Abdullah Ayd\?in'
_publ_contact_author_address
;
   Department of Science Education
   Faculty of Education
   Kastamonu University
   37200 Kastamonu
   Turkey
;
_publ_contact_author_email     'aaydin@kastamonu.edu.tr'
_publ_contact_author_fax     '+90-366-2123353'
_publ_contact_author_phone     '+90-366-2142312 '
_publ_section_title
;
3-Anilinomethyl-5-chloro-1,3-benzoxazol-2(3<i>H</i>)-one
;
loop_
    _publ_author_name
    _publ_author_address
    'Abdullah Ayd\?in'
;
   Department of Science Education,
   Faculty of Education,
   Kastamonu University,
   37200 Kastamonu,
   Turkey
;
    'Zeynep Soyer'
;
   Department of Pharmaceutical Chemistry
   Faculty of Pharmacy
   Ege University
   35100 \'Izmir
   Turkey
;
    'Mehmet Akkurt'
;
   Department of Physics,
   Faculty of Sciences,
   Erciyes University,
   38039 Kayseri,
   Turkey
;
    'Orhan B\"uy\"ukg\"ung\"or'
;
   Department of Physics
   Faculty of Arts and Sciences
   Ondokuz May\?is University
   55139 Samsun
   Turkey
;
data_I
_chemical_name_systematic
;
3-Anilinomethyl-5-chloro-1,3-benzoxazol-2(3<i>H</i>)-one
;
_chemical_name_common     ?
_chemical_formula_moiety     'C14 H11 Cl N2 O2'
_chemical_formula_sum     'C14 H11 Cl N2 O2'
_chemical_formula_structural     ?
_chemical_formula_iupac     'C14 H11 Cl N2 O2'
_chemical_formula_weight     274.70
_chemical_melting_point     ?
_symmetry_cell_setting     monoclinic
_symmetry_space_group_name_H-M     'P 21/n'
_symmetry_space_group_name_Hall     '-P 2yn'
loop_
    _symmetry_equiv_pos_site_id
    _symmetry_equiv_pos_as_xyz
    1 x,y,z
    2 1/2-x,1/2+y,1/2-z
    3 -x,-y,-z
    4 1/2+x,1/2-y,1/2+z
_cell_length_a     9.7379(5)
_cell_length_b     12.4797(7)
_cell_length_c     10.2392(7)
_cell_angle_alpha     90
_cell_angle_beta     93.129(5)
_cell_angle_gamma     90
_cell_volume     1242.48(13)
_cell_formula_units_Z     4
_cell_measurement_reflns_used     27572
_cell_measurement_theta_min     2.09
_cell_measurement_theta_max     28.57
_cell_measurement_temperature     296(2)
_cell_special_details
;
;
_exptl_crystal_description     'prism'
_exptl_crystal_colour     'colourless'
_exptl_crystal_size_max     0.800
_exptl_crystal_size_mid     0.483
_exptl_crystal_size_min     0.260
_exptl_crystal_size_rad     ?
_exptl_crystal_density_diffrn     1.469
_exptl_crystal_density_meas     ?
_exptl_crystal_density_method     'Not Measured'
_exptl_crystal_F_000     568
_exptl_absorpt_coefficient_mu     0.306
_exptl_absorpt_correction_type     integration
_exptl_absorpt_process_details     '(XRED-32; Stoe & Cie, 2002)'
_exptl_absorpt_correction_T_min     0.837
_exptl_absorpt_correction_T_max     0.924
_exptl_special_details
;
;
_diffrn_ambient_temperature     296(2)
_diffrn_radiation_type     'Mo K\a'
_diffrn_radiation_wavelength     0.71073
_diffrn_radiation_monochromator     'plane graphite'
_diffrn_measurement_device_type     'Stoe IPDS 2'
_diffrn_measurement_device     '2-circle goniometer'
_diffrn_measurement_method     '\w scans'
_diffrn_detector_area_resol_mean     6.67
_diffrn_reflns_number     20574
_diffrn_reflns_av_R_equivalents     0.0457
_diffrn_reflns_av_sigmaI/netI     0.0206
_diffrn_reflns_theta_min     2.58
_diffrn_reflns_theta_max     28.18
_diffrn_reflns_theta_full     28.18
_diffrn_measured_fraction_theta_max     0.999
_diffrn_measured_fraction_theta_full     0.999
_diffrn_reflns_limit_h_min     -12
_diffrn_reflns_limit_h_max     12
_diffrn_reflns_limit_k_min     -16
_diffrn_reflns_limit_k_max     16
_diffrn_reflns_limit_l_min     -13
_diffrn_reflns_limit_l_max     13
_diffrn_reflns_reduction_process
;
;
_refine_special_details
;
Refinement on <i>F</i>^2^ for ALL reflections except those flagged by the user
for potential systematic errors. Weighted <i>R</i>-factors <i>wR</i> and all
goodnesses of fit <i>S</i> are based on <i>F</i>^2^, conventional
<i>R</i>-factors <i>R</i> are based on <i>F</i>, with <i>F</i> set to zero for
negative <i>F</i>^2^. The observed criterion of <i>F</i>^2^ > \s(<i>F</i>^2^)
is used only for calculating -<i>R</i>-factor-obs <i>etc</i>. and is not
relevant to the choice of reflections for refinement. <i>R</i>-factors based
on <i>F</i>^2^ are statistically about twice as large as those based on
<i>F</i>, and <i>R</i>-factors based on ALL data will be even larger.
;
_reflns_number_total     3051
_reflns_number_gt     2544
_reflns_threshold_expression     I>2\s(I)
_refine_ls_structure_factor_coef     Fsqd
_refine_ls_matrix_type     full
_refine_ls_R_factor_all     0.0538
_refine_ls_R_factor_gt     0.0428
_refine_ls_wR_factor_gt     0.1010
_refine_ls_wR_factor_ref     0.1063
_refine_ls_goodness_of_fit_ref     1.067
_refine_ls_restrained_S_all     1.067
_refine_ls_number_reflns     3051
_refine_ls_number_parameters     172
_refine_ls_number_restraints     0
_refine_ls_number_constraints     ?
_refine_ls_hydrogen_treatment     constr
_refine_ls_weighting_scheme     calc
_refine_ls_weighting_details
         'calc w=1/[\s^2^(Fo^2^)+(0.0456P)^2^+0.2748P] where P=(Fo^2^+2Fc^2^)/3'
_atom_sites_solution_hydrogens     geom
_atom_sites_solution_primary     direct
_atom_sites_solution_secondary     difmap
_refine_ls_shift/su_max     0.000
_refine_ls_shift/su_mean     0.000
_refine_diff_density_max     0.216
_refine_diff_density_min     -0.223
_refine_ls_extinction_method     'none'
_refine_ls_abs_structure_details     ?
_refine_ls_abs_structure_Flack     .
loop_
    _atom_type_symbol
    _atom_type_description
    _atom_type_scat_dispersion_real
    _atom_type_scat_dispersion_imag
    _atom_type_scat_source
    C C 0.0033 0.0016 ' International Tables Vol C Tables 4.2.6.8 and 6.1.1.4'
    H H 0.0000 0.0000 ' International Tables Vol C Tables 4.2.6.8 and 6.1.1.4'
    Cl Cl 0.1484 0.1585 ' International Tables Vol C Tables 4.2.6.8 and 6.1.1.4'
    N N 0.0061 0.0033 ' International Tables Vol C Tables 4.2.6.8 and 6.1.1.4'
    O O 0.0106 0.0060 ' International Tables Vol C Tables 4.2.6.8 and 6.1.1.4'
_computing_data_collection     'X-AREA (Stoe & Cie, 2002)'
_computing_cell_refinement     'X-AREA (Stoe & Cie, 2002)'
_computing_data_reduction     'X-RED32 (Stoe & Cie, 2002)'
_computing_structure_solution     'SHELXS97 (Sheldrick, 2008)'
_computing_structure_refinement     'SHELXL97 (Sheldrick, 2008)'
_computing_molecular_graphics     'ORTEP-3 for Windows (Farrugia, 1997)'
_computing_publication_material
                                'WinGX (Farrugia, 1999) and PLATON (Spek, 2009)'
loop_
    _atom_site_type_symbol
    _atom_site_label
    _atom_site_fract_x
    _atom_site_fract_y
    _atom_site_fract_z
    _atom_site_U_iso_or_equiv
    _atom_site_thermal_displace_type
    _atom_site_calc_flag
    _atom_site_refinement_flags
    _atom_site_occupancy
    _atom_site_disorder_assembly
    _atom_site_disorder_group
    Cl Cl1 0.37199(5) 0.42730(6) -0.40607(5) 0.0887(2) Uani d . 1.000 . .
    O O1 0.61747(10) 0.34298(10) 0.11087(11) 0.0535(3) Uani d . 1.000 . .
    O O2 0.52561(13) 0.24080(12) 0.26644(11) 0.0679(4) Uani d . 1.000 . .
    N N1 0.41738(11) 0.26396(10) 0.06103(11) 0.0428(4) Uani d . 1.000 . .
    N N2 0.16989(12) 0.24829(12) 0.04683(12) 0.0508(4) Uani d . 1.000 . .
    C C1 0.45104(13) 0.32285(11) -0.04809(13) 0.0392(4) Uani d . 1.000 . .
    C C2 0.38425(14) 0.33757(13) -0.16827(14) 0.0454(4) Uani d . 1.000 . .
    C C3 0.45056(16) 0.40463(14) -0.25277(15) 0.0520(5) Uani d . 1.000 . .
    C C4 0.57449(16) 0.45354(13) -0.22095(18) 0.0553(5) Uani d . 1.000 . .
    C C5 0.64095(15) 0.43708(13) -0.09935(17) 0.0539(5) Uani d . 1.000 . .
    C C6 0.57568(14) 0.37153(12) -0.01549(15) 0.0447(4) Uani d . 1.000 . .
    C C7 0.51813(15) 0.27708(13) 0.15798(15) 0.0495(5) Uani d . 1.000 . .
    C C8 0.29647(15) 0.19414(13) 0.06944(15) 0.0479(5) Uani d . 1.000 . .
    C C9 0.11468(13) 0.31842(12) 0.13447(13) 0.0422(4) Uani d . 1.000 . .
    C C10 0.17189(15) 0.33453(13) 0.26004(14) 0.0475(4) Uani d . 1.000 . .
    C C11 0.10954(17) 0.40404(15) 0.34387(16) 0.0565(5) Uani d . 1.000 . .
    C C12 -0.00743(18) 0.45947(15) 0.30515(19) 0.0624(6) Uani d . 1.000 . .
    C C13 -0.06427(19) 0.44406(16) 0.1809(2) 0.0659(6) Uani d . 1.000 . .
    C C14 -0.00497(17) 0.37461(15) 0.09612(16) 0.0567(5) Uani d . 1.000 . .
    H H2 0.30060 0.30500 -0.19140 0.0550 Uiso c R 1.000 . .
    H H2A 0.12430 0.23690 -0.02610 0.0610 Uiso c R 1.000 . .
    H H4 0.61400 0.49800 -0.28140 0.0660 Uiso c R 1.000 . .
    H H5 0.72520 0.46880 -0.07610 0.0650 Uiso c R 1.000 . .
    H H8A 0.30210 0.13680 0.00590 0.0580 Uiso c R 1.000 . .
    H H8B 0.29860 0.16180 0.15570 0.0580 Uiso c R 1.000 . .
    H H10 0.25200 0.29870 0.28780 0.0570 Uiso c R 1.000 . .
    H H11 0.14770 0.41340 0.42830 0.0680 Uiso c R 1.000 . .
    H H12 -0.04750 0.50670 0.36210 0.0750 Uiso c R 1.000 . .
    H H13 -0.14370 0.48100 0.15370 0.0790 Uiso c R 1.000 . .
    H H14 -0.04490 0.36490 0.01240 0.0680 Uiso c R 1.000 . .
loop_
    _atom_site_aniso_label
    _atom_site_aniso_U_11
    _atom_site_aniso_U_22
    _atom_site_aniso_U_33
    _atom_site_aniso_U_12
    _atom_site_aniso_U_13
    _atom_site_aniso_U_23
    Cl1 0.0635(3) 0.1420(6) 0.0602(3) 0.0059(3) -0.0005(2) 0.0431(3)
    O1 0.0397(5) 0.0669(7) 0.0528(6) -0.0022(5) -0.0074(4) -0.0061(5)
    O2 0.0674(8) 0.0890(9) 0.0457(6) 0.0034(7) -0.0112(5) 0.0084(6)
    N1 0.0373(6) 0.0508(7) 0.0399(6) -0.0004(5) -0.0007(4) 0.0013(5)
    N2 0.0387(6) 0.0736(9) 0.0397(6) -0.0032(6) -0.0006(5) -0.0068(6)
    C1 0.0332(6) 0.0416(7) 0.0429(7) 0.0030(5) 0.0039(5) -0.0028(6)
    C2 0.0337(6) 0.0572(9) 0.0452(7) 0.0012(6) 0.0011(5) 0.0028(6)
    C3 0.0433(7) 0.0645(10) 0.0486(8) 0.0091(7) 0.0050(6) 0.0111(7)
    C4 0.0468(8) 0.0528(9) 0.0678(10) 0.0010(7) 0.0166(7) 0.0096(8)
    C5 0.0391(7) 0.0515(9) 0.0716(10) -0.0055(6) 0.0082(7) -0.0054(8)
    C6 0.0353(6) 0.0478(8) 0.0507(8) 0.0027(6) 0.0002(6) -0.0068(6)
    C7 0.0431(7) 0.0582(9) 0.0464(8) 0.0066(7) -0.0044(6) -0.0024(7)
    C8 0.0477(8) 0.0487(8) 0.0476(8) -0.0050(6) 0.0049(6) 0.0000(6)
    C9 0.0365(6) 0.0503(8) 0.0400(7) -0.0100(6) 0.0033(5) 0.0036(6)
    C10 0.0385(7) 0.0609(9) 0.0427(7) -0.0069(6) -0.0008(5) 0.0020(7)
    C11 0.0523(9) 0.0708(11) 0.0463(8) -0.0130(8) 0.0010(6) -0.0104(8)
    C12 0.0565(9) 0.0612(10) 0.0704(11) -0.0046(8) 0.0110(8) -0.0156(9)
    C13 0.0523(9) 0.0667(11) 0.0778(12) 0.0099(8) -0.0039(8) -0.0028(9)
    C14 0.0493(8) 0.0695(11) 0.0501(8) 0.0016(7) -0.0081(7) 0.0007(8)
_geom_special_details
;
Bond distances, angles <i>etc</i>. have been calculated using the rounded
fractional coordinates. All su's are estimated from the variances of the
(full) variance-covariance matrix. The cell e.s.d.'s are taken into account in
the estimation of distances, angles and torsion angles
;
loop_
    _geom_bond_atom_site_label_1
    _geom_bond_atom_site_label_2
    _geom_bond_site_symmetry_1
    _geom_bond_site_symmetry_2
    _geom_bond_distance
    _geom_bond_publ_flag
    Cl1 C3 . . 1.7315(16) no
    O1 C6 . . 1.3817(19) no
    O1 C7 . . 1.3769(19) no
    O2 C7 . . 1.198(2) no
    N1 C1 . . 1.3914(18) no
    N1 C7 . . 1.3669(19) no
    N1 C8 . . 1.4711(19) no
    N2 C8 . . 1.414(2) no
    N2 C9 . . 1.3831(19) no
    N2 H2A . . 0.8600 no
    C1 C2 . . 1.3725(19) no
    C1 C6 . . 1.3818(19) no
    C2 C3 . . 1.388(2) no
    C3 C4 . . 1.376(2) no
    C4 C5 . . 1.387(2) no
    C5 C6 . . 1.368(2) no
    C9 C14 . . 1.398(2) no
    C9 C10 . . 1.388(2) no
    C10 C11 . . 1.384(2) no
    C11 C12 . . 1.373(2) no
    C12 C13 . . 1.373(3) no
    C13 C14 . . 1.376(3) no
    C2 H2 . . 0.9300 no
    C4 H4 . . 0.9300 no
    C5 H5 . . 0.9300 no
    C8 H8A . . 0.9700 no
    C8 H8B . . 0.9700 no
    C10 H10 . . 0.9300 no
    C11 H11 . . 0.9300 no
    C12 H12 . . 0.9300 no
    C13 H13 . . 0.9300 no
    C14 H14 . . 0.9300 no
loop_
    _geom_angle_atom_site_label_1
    _geom_angle_atom_site_label_2
    _geom_angle_atom_site_label_3
    _geom_angle_site_symmetry_1
    _geom_angle_site_symmetry_2
    _geom_angle_site_symmetry_3
    _geom_angle
    _geom_angle_publ_flag
    C6 O1 C7 . . . 107.78(11) no
    C1 N1 C7 . . . 109.19(11) no
    C1 N1 C8 . . . 125.75(11) no
    C7 N1 C8 . . . 124.99(12) no
    C8 N2 C9 . . . 124.23(12) no
    C9 N2 H2A . . . 118.00 no
    C8 N2 H2A . . . 118.00 no
    N1 C1 C6 . . . 106.29(12) no
    N1 C1 C2 . . . 132.05(12) no
    C2 C1 C6 . . . 121.65(13) no
    C1 C2 C3 . . . 115.20(13) no
    Cl1 C3 C4 . . . 118.73(13) no
    Cl1 C3 C2 . . . 117.77(12) no
    C2 C3 C4 . . . 123.49(15) no
    C3 C4 C5 . . . 120.48(15) no
    C4 C5 C6 . . . 116.25(14) no
    C1 C6 C5 . . . 122.93(14) no
    O1 C6 C5 . . . 128.24(13) no
    O1 C6 C1 . . . 108.83(12) no
    O1 C7 N1 . . . 107.90(12) no
    O1 C7 O2 . . . 122.84(14) no
    O2 C7 N1 . . . 129.27(15) no
    N1 C8 N2 . . . 113.63(13) no
    N2 C9 C10 . . . 122.83(13) no
    C10 C9 C14 . . . 118.29(14) no
    N2 C9 C14 . . . 118.87(13) no
    C9 C10 C11 . . . 119.87(14) no
    C10 C11 C12 . . . 121.47(16) no
    C11 C12 C13 . . . 118.90(17) no
    C12 C13 C14 . . . 120.73(17) no
    C9 C14 C13 . . . 120.73(15) no
    C1 C2 H2 . . . 122.00 no
    C3 C2 H2 . . . 122.00 no
    C3 C4 H4 . . . 120.00 no
    C5 C4 H4 . . . 120.00 no
    C4 C5 H5 . . . 122.00 no
    C6 C5 H5 . . . 122.00 no
    N1 C8 H8A . . . 109.00 no
    N1 C8 H8B . . . 109.00 no
    N2 C8 H8A . . . 109.00 no
    N2 C8 H8B . . . 109.00 no
    H8A C8 H8B . . . 108.00 no
    C9 C10 H10 . . . 120.00 no
    C11 C10 H10 . . . 120.00 no
    C10 C11 H11 . . . 119.00 no
    C12 C11 H11 . . . 119.00 no
    C11 C12 H12 . . . 121.00 no
    C13 C12 H12 . . . 121.00 no
    C12 C13 H13 . . . 120.00 no
    C14 C13 H13 . . . 120.00 no
    C9 C14 H14 . . . 120.00 no
    C13 C14 H14 . . . 120.00 no
loop_
    _geom_torsion_atom_site_label_1
    _geom_torsion_atom_site_label_2
    _geom_torsion_atom_site_label_3
    _geom_torsion_atom_site_label_4
    _geom_torsion_site_symmetry_1
    _geom_torsion_site_symmetry_2
    _geom_torsion_site_symmetry_3
    _geom_torsion_site_symmetry_4
    _geom_torsion
    _geom_torsion_publ_flag
    C7 O1 C6 C5 . . . . 179.00(16) no
    C6 O1 C7 O2 . . . . -178.94(16) no
    C7 O1 C6 C1 . . . . -0.57(16) no
    C6 O1 C7 N1 . . . . 0.88(16) no
    C7 N1 C1 C2 . . . . -178.96(16) no
    C8 N1 C1 C2 . . . . 3.9(2) no
    C1 N1 C7 O1 . . . . -0.86(16) no
    C8 N1 C7 O1 . . . . 176.31(13) no
    C1 N1 C7 O2 . . . . 178.93(17) no
    C8 N1 C7 O2 . . . . -3.9(3) no
    C1 N1 C8 N2 . . . . -59.57(18) no
    C7 N1 C8 N2 . . . . 123.72(15) no
    C8 N1 C1 C6 . . . . -176.64(13) no
    C7 N1 C1 C6 . . . . 0.51(16) no
    C8 N2 C9 C10 . . . . -6.8(2) no
    C9 N2 C8 N1 . . . . -72.99(18) no
    C8 N2 C9 C14 . . . . 174.17(15) no
    C2 C1 C6 O1 . . . . 179.57(13) no
    N1 C1 C6 C5 . . . . -179.55(14) no
    N1 C1 C2 C3 . . . . 179.08(15) no
    C6 C1 C2 C3 . . . . -0.3(2) no
    N1 C1 C6 O1 . . . . 0.04(16) no
    C2 C1 C6 C5 . . . . 0.0(2) no
    C1 C2 C3 Cl1 . . . . -179.79(12) no
    C1 C2 C3 C4 . . . . 0.2(2) no
    C2 C3 C4 C5 . . . . 0.3(3) no
    Cl1 C3 C4 C5 . . . . -179.75(13) no
    C3 C4 C5 C6 . . . . -0.6(2) no
    C4 C5 C6 C1 . . . . 0.5(2) no
    C4 C5 C6 O1 . . . . -179.03(15) no
    N2 C9 C10 C11 . . . . -178.47(15) no
    C14 C9 C10 C11 . . . . 0.6(2) no
    N2 C9 C14 C13 . . . . 179.13(16) no
    C10 C9 C14 C13 . . . . 0.0(2) no
    C9 C10 C11 C12 . . . . -1.1(3) no
    C10 C11 C12 C13 . . . . 0.9(3) no
    C11 C12 C13 C14 . . . . -0.3(3) no
    C12 C13 C14 C9 . . . . -0.2(3) no
loop_
    _geom_hbond_atom_site_label_D
    _geom_hbond_atom_site_label_H
    _geom_hbond_atom_site_label_A
    _geom_hbond_site_symmetry_A
    _geom_hbond_distance_DH
    _geom_hbond_distance_HA
    _geom_hbond_distance_DA
    _geom_hbond_angle_DHA
    _geom_hbond_publ_flag
    N2 H2A O2 4_454 0.86 2.30 3.1296(17) 162 yes
    C11 H11 Cl1 1_556 0.93 2.70 3.5295(17) 150 yes
_iucr_refine_instructions_details
;
TITL AAYDIN-20
CELL  0.71073   9.7379  12.4797  10.2392   90.000   93.129   90.000
ZERR     4.00   0.0005   0.0007   0.0007    0.000    0.005    0.000
LATT   1
SYMM  1/2 - X, 1/2 + Y, 1/2 - Z
SFAC  C    H    N    O    CL
UNIT  56   44   8    8    4
MERG   2
eqiv $1 x, -y+1/2, z+1/2
htab n2 o2_$1
FMAP   2
PLAN    3
ACTA
BOND
BOND   $H
CONF
LIST   4
L.S.   13
WGHT    0.045600    0.274800
FVAR       0.46930
C1    1    0.451043    0.322852   -0.048089    11.00000    0.03320    0.04164 =
         0.04294   -0.00277    0.00386    0.00301
C2    1    0.384246    0.337571   -0.168267    11.00000    0.03369    0.05725 =
         0.04520    0.00282    0.00109    0.00121
AFIX  43
H2    2    0.300560    0.304957   -0.191427    11.00000   -1.20000
AFIX   0
C3    1    0.450560    0.404634   -0.252774    11.00000    0.04326    0.06447 =
         0.04858    0.01114    0.00498    0.00912
C4    1    0.574489    0.453543   -0.220952    11.00000    0.04677    0.05281 =
         0.06776    0.00956    0.01660    0.00099
AFIX  43
H4    2    0.614000    0.497974   -0.281426    11.00000   -1.20000
AFIX   0
C5    1    0.640947    0.437081   -0.099349    11.00000    0.03907    0.05146 =
         0.07157   -0.00542    0.00819   -0.00545
AFIX  43
H5    2    0.725170    0.468836   -0.076142    11.00000   -1.20000
AFIX   0
C6    1    0.575684    0.371534   -0.015487    11.00000    0.03534    0.04782 =
         0.05066   -0.00684    0.00021    0.00266
C7    1    0.518128    0.277079    0.157982    11.00000    0.04313    0.05824 =
         0.04643   -0.00240   -0.00445    0.00656
C8    1    0.296469    0.194142    0.069444    11.00000    0.04770    0.04873 =
         0.04761   -0.00004    0.00489   -0.00496
AFIX  23
H8A   2    0.302061    0.136849    0.005936    11.00000   -1.20000
H8B   2    0.298556    0.161773    0.155658    11.00000   -1.20000
AFIX   0
C9    1    0.114678    0.318421    0.134472    11.00000    0.03649    0.05027 =
         0.03998    0.00359    0.00327   -0.01004
C10   1    0.171891    0.334528    0.260043    11.00000    0.03851    0.06088 =
         0.04272    0.00202   -0.00076   -0.00694
AFIX  43
H10   2    0.251975    0.298678    0.287801    11.00000   -1.20000
AFIX   0
C11   1    0.109540    0.404038    0.343870    11.00000    0.05229    0.07084 =
         0.04626   -0.01040    0.00095   -0.01303
AFIX  43
H11   2    0.147748    0.413407    0.428332    11.00000   -1.20000
AFIX   0
C12   1   -0.007433    0.459467    0.305154    11.00000    0.05650    0.06124 =
         0.07045   -0.01555    0.01104   -0.00463
AFIX  43
H12   2   -0.047530    0.506674    0.362141    11.00000   -1.20000
AFIX   0
C13   1   -0.064269    0.444064    0.180892    11.00000    0.05227    0.06667 =
         0.07782   -0.00275   -0.00389    0.00989
AFIX  43
H13   2   -0.143727    0.480987    0.153727    11.00000   -1.20000
AFIX   0
C14   1   -0.004967    0.374609    0.096125    11.00000    0.04927    0.06947 =
         0.05005    0.00071   -0.00806    0.00162
AFIX  43
H14   2   -0.044937    0.364941    0.012379    11.00000   -1.20000
AFIX   0
N1    3    0.417378    0.263956    0.061027    11.00000    0.03729    0.05082 =
         0.03990    0.00135   -0.00072   -0.00037
N2    3    0.169891    0.248294    0.046829    11.00000    0.03872    0.07362 =
         0.03973   -0.00677   -0.00064   -0.00315
AFIX  43
H2A   2    0.124269    0.236895   -0.026141    11.00000   -1.20000
AFIX   0
O1    4    0.617466    0.342979    0.110872    11.00000    0.03973    0.06693 =
         0.05279   -0.00614   -0.00744   -0.00215
O2    4    0.525612    0.240805    0.266443    11.00000    0.06744    0.08896 =
         0.04573    0.00841   -0.01118    0.00337
CL1   5    0.371985    0.427304   -0.406075    11.00000    0.06352    0.14202 =
         0.06023    0.04308   -0.00053    0.00593
HKLF    4
REM  AAYDIN-20
REM R1 =  0.0428 for   2544 Fo > 4sig(Fo)  and  0.0538 for all   3051 data
REM    172 parameters refined using      0 restraints
END
WGHT      0.0456      0.2748
REM Highest difference peak  0.216,  deepest hole -0.223,  1-sigma level  0.039
Q1    1   0.4329  0.3091 -0.1157  11.00000  0.05    0.22
Q2    1   0.1593  0.3436  0.1867  11.00000  0.05    0.20
Q3    1   0.1401  0.3176  0.2005  11.00000  0.05    0.19
;
