# Supplementary material for: 3-Anilinomethyl-5-chloro-1,3-­benzoxazol-2(3H)-one
Source: Acta Crystallogr Sect E Struct Rep Online. 2012 Apr 28;68(Pt 5):o1544–5. doi: 10.1107/S1600536812017709 (PMC3344645; doi:10.1107/S1600536812017709)
Supplement: Supplementary file 2 [file e-68-o1544-Isup2.hkl]

# 
# h,k,l, Fc-squared, Fo-squared, sigma(Fo-squared) and status flag 
# 
data_I
_shelx_title ' AAYDIN-20' 
_shelx_refln_list_code          4 
_shelx_F_calc_maximum      219.92 
_exptl_crystal_F_000       568.00 
_reflns_d_resolution_high  0.7526 
 
loop_ 
 _symmetry_equiv_pos_as_xyz 
 'x, y, z' 
 '-x+1/2, y+1/2, -z+1/2' 
 '-x, -y, -z' 
 'x-1/2, -y-1/2, z-1/2' 
 
_cell_length_a     9.7379 
_cell_length_b    12.4797 
_cell_length_c    10.2392 
_cell_angle_alpha  90.000 
_cell_angle_beta   93.129 
_cell_angle_gamma  90.000 
 
_shelx_F_squared_multiplier     1.000 
 
loop_ 
 _refln_index_h 
 _refln_index_k 
 _refln_index_l 
 _refln_F_squared_calc 
 _refln_F_squared_meas 
 _refln_F_squared_sigma 
 _refln_observed_status 
   2   0   0    14253.93    13859.24    149.95 o 
   4   0   0     4959.14     4934.71     82.33 o 
   6   0   0       13.17       12.61      1.28 o 
   8   0   0      227.49      213.82      9.75 o 
  10   0   0       12.30       14.00      1.34 o 
  12   0   0       13.16       13.73      1.53 o 
   1   1   0     2022.26     2119.36     27.84 o 
   2   1   0      605.70      679.01      8.00 o 
   3   1   0     2263.30     2264.95     16.67 o 
   4   1   0      196.25      240.15      2.23 o 
   5   1   0     2372.44     2494.78     26.51 o 
   6   1   0      116.36      146.13      1.46 o 
   7   1   0       16.18        9.73      0.78 o 
   8   1   0      130.79      131.77      1.84 o 
   9   1   0        0.92        1.59      0.88 o 
  10   1   0        0.65        1.03      1.00 o 
  11   1   0      121.81      121.36      2.12 o 
  12   1   0       26.76       29.91      1.09 o 
   0   2   0     2631.44     2708.37     55.72 o 
   1   2   0      865.36      989.40     22.21 o 
   2   2   0       29.46       38.41      1.38 o 
   3   2   0      714.32      749.58      8.61 o 
   4   2   0      402.95      380.19      5.29 o 
   5   2   0      466.56      459.59      4.03 o 
   6   2   0      102.92      104.78      1.16 o 
   7   2   0       39.93       41.62      0.85 o 
   8   2   0       79.08       77.26      0.99 o 
   9   2   0      103.19       96.40      1.38 o 
  10   2   0       33.96       29.62      1.15 o 
  11   2   0       20.99       18.58      1.09 o 
  12   2   0        3.04        2.35      0.94 o 
   1   3   0      908.06      869.60     15.95 o 
   2   3   0      482.61      451.63      7.67 o 
   3   3   0     1253.42     1362.12     12.20 o 
   4   3   0       10.88       18.86      0.96 o 
   5   3   0      418.53      438.50      3.73 o 
   6   3   0       17.14       20.84      0.84 o 
   7   3   0       27.55       32.31      0.90 o 
   8   3   0      549.84      540.64      4.93 o 
   9   3   0        2.15        2.65      0.95 o 
  10   3   0      126.99      129.67      1.81 o 
  11   3   0       12.52       11.74      1.13 o 
  12   3   0        8.71        8.10      1.05 o 
   0   4   0       70.57       70.27      2.14 o 
   1   4   0        1.05        1.59      1.36 o 
   2   4   0       33.44       30.54      1.28 o 
   3   4   0      213.71      237.80      3.59 o 
   4   4   0      917.51      972.65     12.70 o 
   5   4   0      324.62      315.65      4.12 o 
   6   4   0      102.34      102.91      1.06 o 
   7   4   0       69.51       67.69      1.04 o 
   8   4   0       63.18       56.08      0.92 o 
   9   4   0       25.16       26.88      0.98 o 
  10   4   0        0.01        0.49      0.90 o 
  11   4   0       65.13       67.05      1.74 o 
  12   4   0       22.15       21.08      1.14 o 
   1   5   0       19.27       22.07      1.19 o 
   2   5   0      417.11      408.45      5.70 o 
   3   5   0      606.24      629.62     12.07 o 
   4   5   0      110.03      117.68      1.47 o 
   5   5   0        2.90        2.64      0.85 o 
   6   5   0      393.11      388.21      5.03 o 
   7   5   0        2.58        4.68      0.86 o 
   8   5   0      139.68      126.30      1.93 o 
   9   5   0        4.88        3.97      0.86 o 
  10   5   0        2.89        3.60      0.89 o 
  11   5   0       12.04       13.35      1.13 o 
  12   5   0        0.13       -0.34      1.18 o 
   0   6   0      804.55      766.40     19.67 o 
   1   6   0        8.03       10.76      1.10 o 
   2   6   0      448.28      471.99      8.94 o 
   3   6   0       54.08       66.84      1.62 o 
   4   6   0        2.44        2.17      0.99 o 
   5   6   0       12.70       13.15      0.99 o 
   6   6   0       21.34       19.01      1.09 o 
   7   6   0       79.24       75.40      1.10 o 
   8   6   0        0.84        2.27      0.95 o 
   9   6   0        1.15        0.73      1.04 o 
  10   6   0       17.83       22.50      0.91 o 
  11   6   0        0.00        1.69      1.15 o 
  12   6   0       16.15       14.78      1.72 o 
   1   7   0      134.15      130.62      1.55 o 
   2   7   0        0.09        0.47      1.02 o 
   3   7   0        8.68        9.29      1.17 o 
   4   7   0        5.47        6.47      1.08 o 
   5   7   0       41.81       36.30      1.29 o 
   6   7   0      148.61      149.54      2.99 o 
   7   7   0      136.89      138.22      2.36 o 
   8   7   0       24.42       24.99      1.04 o 
   9   7   0        7.86        6.89      1.09 o 
  10   7   0        4.31        5.43      1.12 o 
  11   7   0        1.49        3.24      1.09 o 
   0   8   0      256.07      270.08      8.22 o 
   1   8   0      118.52      115.51      2.48 o 
   2   8   0      113.74      102.67      1.35 o 
   3   8   0      390.94      383.46      7.99 o 
   4   8   0      241.56      239.31      6.69 o 
   5   8   0       21.49       21.44      1.20 o 
   6   8   0        6.66        9.49      1.03 o 
   7   8   0       42.17       42.09      1.03 o 
   8   8   0       12.63       11.69      1.09 o 
   9   8   0        0.26        0.74      0.98 o 
  10   8   0        6.56        6.84      1.10 o 
  11   8   0        1.38       -0.46      1.11 o 
   1   9   0       15.31       15.90      1.17 o 
   2   9   0      162.92      169.47      2.72 o 
   3   9   0       62.62       62.81      2.45 o 
   4   9   0        0.22        1.01      1.13 o 
   5   9   0       73.07       79.42      1.42 o 
   6   9   0       65.79       61.91      1.35 o 
   7   9   0       56.93       55.91      1.77 o 
   8   9   0        7.85        6.34      0.94 o 
   9   9   0       26.85       28.31      1.12 o 
  10   9   0        4.14        5.53      1.07 o 
   0  10   0      423.76      426.67      9.47 o 
   1  10   0       80.14       79.92      1.71 o 
   2  10   0       81.55       73.19      1.63 o 
   3  10   0      124.65      123.55      1.95 o 
   4  10   0       52.49       51.53      1.32 o 
   5  10   0        6.75        9.49      1.18 o 
   6  10   0        0.56       -0.12      1.04 o 
   7  10   0        2.78        3.07      1.14 o 
   8  10   0        0.91        2.56      1.05 o 
   9  10   0        5.53        7.84      1.21 o 
  10  10   0        0.00        0.90      1.17 o 
   1  11   0        8.99        6.94      1.12 o 
   2  11   0        2.71        3.55      1.10 o 
   3  11   0      129.84      130.95      1.97 o 
   4  11   0       98.01      101.23      2.38 o 
   5  11   0       73.45       69.92      1.27 o 
   6  11   0        5.42        5.36      1.37 o 
   7  11   0       14.88       17.35      1.20 o 
   8  11   0       14.28       19.42      1.23 o 
   9  11   0       11.20       10.57      1.13 o 
   0  12   0       44.20       43.55      1.94 o 
   1  12   0       14.58       15.80      1.17 o 
   2  12   0       13.70       16.21      1.14 o 
   3  12   0       73.57       72.99      1.38 o 
   4  12   0      104.03      102.62      1.67 o 
   5  12   0        1.52        1.49      1.19 o 
   6  12   0        0.97        1.87      1.05 o 
   7  12   0        0.05        0.21      1.15 o 
   8  12   0        0.86        2.14      1.17 o 
   1  13   0       56.72       54.63      2.26 o 
   2  13   0        1.35        1.65      1.11 o 
   3  13   0        6.58        7.67      1.22 o 
   4  13   0       44.38       41.50      1.33 o 
   5  13   0        0.48        1.52      1.09 o 
   6  13   0        8.06        8.01      1.24 o 
   7  13   0       18.55       16.22      1.34 o 
   8  13   0        1.41        2.27      3.45 o 
   0  14   0       41.47       42.46      1.94 o 
   1  14   0       47.90       47.48      1.32 o 
   2  14   0        7.07        7.82      1.15 o 
   3  14   0       47.42       47.81      1.51 o 
   4  14   0        0.09        1.01      1.26 o 
   5  14   0       11.36       12.63      1.43 o 
   6  14   0        0.46        2.33      1.31 o 
   1  15   0        4.29        4.78      1.36 o 
   2  15   0        1.69        3.24      1.39 o 
   3  15   0        3.09        2.57      1.26 o 
   4  15   0        0.56        0.11      1.33 o 
   5  15   0        0.00       -1.20      1.47 o 
   0  16   0        6.95        9.01      2.12 o 
   1  16   0        6.42        5.40      1.37 o 
   2  16   0        0.30        1.14      1.53 o 
   3  16   0        2.83        2.74      1.51 o 
 -11   0   1       93.28       88.82      1.45 o 
  -9   0   1      334.92      319.18      3.62 o 
  -7   0   1      424.22      421.87      4.28 o 
  -5   0   1      168.03      181.90      6.36 o 
  -3   0   1     3960.64     3893.73     57.19 o 
  -1   0   1     1091.12     1266.19     14.10 o 
   1   0   1     3036.39     2999.55     63.79 o 
   3   0   1     1034.11     1036.02     17.85 o 
   5   0   1     1101.44     1281.16     25.34 o 
   7   0   1     1041.82     1096.07     17.89 o 
   9   0   1      367.02      349.85      7.86 o 
  11   0   1       62.05       51.57      1.49 o 
 -12   1   1       40.39       38.24      1.52 o 
 -11   1   1        0.18        2.20      0.98 o 
 -10   1   1       50.01       47.81      0.96 o 
  -9   1   1       34.09       32.53      0.96 o 
  -8   1   1       61.73       55.84      0.98 o 
  -7   1   1       82.82       80.33      1.00 o 
  -6   1   1      813.44      827.84      8.02 o 
  -5   1   1      759.59      774.96      8.01 o 
  -4   1   1        5.80        8.49      0.88 o 
  -3   1   1      941.59     1042.88      7.89 o 
  -2   1   1     5156.57     5510.57     52.93 o 
  -1   1   1       36.73       42.49      1.98 o 
   0   1   1      430.39      447.90     12.14 o 
   1   1   1     2901.00     2911.64     32.15 o 
   2   1   1       57.94       69.27      1.40 o 
   3   1   1     3563.96     3437.78     40.44 o 
   4   1   1      667.15      653.53      8.90 o 
   5   1   1       99.48      110.96      1.68 o 
   6   1   1      135.57      123.11      1.85 o 
   7   1   1      242.03      236.14      4.24 o 
   8   1   1       57.87       54.90      1.02 o 
   9   1   1      170.37      161.10      3.22 o 
  10   1   1      100.02       89.87      2.86 o 
  11   1   1        8.45       10.00      0.99 o 
  12   1   1        1.58        2.77      1.08 o 
 -12   2   1       35.95       31.08      1.11 o 
 -11   2   1        0.05        1.52      0.98 o 
 -10   2   1        4.52        5.97      0.93 o 
  -9   2   1       84.20       75.76      1.55 o 
  -8   2   1       71.68       76.88      1.07 o 
  -7   2   1       70.35       79.35      1.46 o 
  -6   2   1      869.56      888.04     11.63 o 
  -5   2   1       10.44       12.97      0.96 o 
  -4   2   1      376.65      390.94      4.76 o 
  -3   2   1      269.78      312.35      3.69 o 
  -2   2   1     2451.38     2586.04     22.49 o 
  -1   2   1      303.49      324.01      2.42 o 
   0   2   1       27.98       27.74      2.10 o 
   1   2   1     3070.33     2980.22     54.80 o 
   2   2   1     4005.25     3905.94     38.06 o 
   3   2   1        7.54        5.06      1.07 o 
   4   2   1       35.98       36.89      1.00 o 
   5   2   1      833.64      827.78     10.81 o 
   6   2   1      202.78      174.50      1.18 o 
   7   2   1      111.35      105.56      2.05 o 
   8   2   1        0.01        1.40      0.80 o 
   9   2   1        0.29        0.12      0.79 o 
  10   2   1      149.78      147.11      2.37 o 
  11   2   1       28.95       29.39      0.98 o 
  12   2   1       16.22       15.92      1.08 o 
 -12   3   1        1.39        2.73      1.05 o 
 -11   3   1       17.02       19.73      0.97 o 
 -10   3   1       15.30       14.45      0.94 o 
  -9   3   1       12.33       15.79      0.82 o 
  -8   3   1       61.01       62.26      1.03 o 
  -7   3   1       10.57       15.64      1.87 o 
  -6   3   1      153.35      167.36      1.97 o 
  -5   3   1      577.35      532.17      4.81 o 
  -4   3   1       96.29      106.00      2.82 o 
  -3   3   1     7619.27     7873.02    110.47 o 
  -2   3   1    16956.31    16803.81     97.54 o 
  -1   3   1    48364.83    41965.38   1111.92 o 
   0   3   1     4429.98     4382.28     81.72 o 
   1   3   1     1003.04     1062.13     23.04 o 
   2   3   1      379.15      396.39      5.26 o 
   3   3   1     1139.61     1124.96     13.08 o 
   4   3   1      469.89      498.83      5.91 o 
   5   3   1      238.28      221.72      2.35 o 
   6   3   1       18.92       22.39      0.99 o 
   7   3   1      197.37      195.36      2.18 o 
   8   3   1       97.92       95.30      1.33 o 
   9   3   1       11.59        9.81      0.93 o 
  10   3   1        0.99        2.18      0.90 o 
  11   3   1        0.01       -0.13      0.94 o 
  12   3   1       15.59       16.87      1.02 o 
 -12   4   1       23.39       24.37      1.12 o 
 -11   4   1        7.83       11.48      1.03 o 
 -10   4   1        4.70        5.77      0.86 o 
  -9   4   1       86.10       89.87      1.65 o 
  -8   4   1      179.08      175.05      1.25 o 
  -7   4   1      141.61      144.15      2.10 o 
  -6   4   1       90.05       98.68      1.39 o 
  -5   4   1      152.38      144.44      2.05 o 
  -4   4   1      529.55      507.68      5.24 o 
  -3   4   1      440.91      488.92      6.33 o 
  -2   4   1      215.27      214.88      2.51 o 
  -1   4   1      102.82      105.90      2.78 o 
   0   4   1     1315.12     1284.69     22.92 o 
   1   4   1       55.56       52.59      1.38 o 
   2   4   1      722.35      742.74      9.73 o 
   3   4   1     1466.76     1584.41     19.04 o 
   4   4   1     1297.44     1449.24     15.35 o 
   5   4   1       11.70       22.20      0.98 o 
   6   4   1      135.57      128.01      1.50 o 
   7   4   1       51.57       60.65      1.18 o 
   8   4   1        8.60        5.40      0.86 o 
   9   4   1        4.57        4.38      0.89 o 
  10   4   1       30.27       26.70      0.96 o 
  11   4   1        0.63        1.95      0.90 o 
  12   4   1       11.55       14.93      1.01 o 
 -12   5   1        3.86        4.60      1.12 o 
 -11   5   1        1.60        3.00      1.20 o 
 -10   5   1        4.56        5.29      0.99 o 
  -9   5   1       72.69       67.03      1.57 o 
  -8   5   1       58.22       60.13      1.22 o 
  -7   5   1       20.08       21.42      1.14 o 
  -6   5   1       12.24       15.02      1.21 o 
  -5   5   1      373.77      342.52      2.83 o 
  -4   5   1     1299.82     1333.94     13.83 o 
  -3   5   1      250.23      234.42      2.74 o 
  -2   5   1       49.99       51.28      1.61 o 
  -1   5   1      137.38      127.26      1.73 o 
   0   5   1      637.19      639.64     11.72 o 
   1   5   1        9.64        7.63      1.17 o 
   2   5   1      191.65      201.33      3.24 o 
   3   5   1      272.36      258.11      3.88 o 
   4   5   1      116.86      124.61      1.28 o 
   5   5   1      100.09       98.57      1.70 o 
   6   5   1       39.42       45.17      0.89 o 
   7   5   1        1.25        2.51      0.93 o 
   8   5   1       81.70       71.04      1.73 o 
   9   5   1       94.94       83.37      1.64 o 
  10   5   1        6.93        8.43      0.96 o 
  11   5   1       54.31       48.84      1.15 o 
  12   5   1       33.19       35.66      1.39 o 
 -12   6   1        2.78        4.95      1.60 o 
 -11   6   1       10.56       10.46      1.04 o 
 -10   6   1       72.80       75.07      1.97 o 
  -9   6   1       22.73       16.70      0.99 o 
  -8   6   1       25.66       27.83      1.06 o 
  -7   6   1       66.50       67.59      1.07 o 
  -6   6   1       32.04       40.60      1.01 o 
  -5   6   1       22.09       20.70      1.03 o 
  -4   6   1      726.38      749.72     10.65 o 
  -3   6   1      269.64      285.96      4.57 o 
  -2   6   1       71.92       70.18      1.41 o 
  -1   6   1      245.48      236.71      2.77 o 
   0   6   1       37.69       56.11      8.37 o 
   1   6   1      588.31      580.63      8.90 o 
   2   6   1      166.24      171.94      3.65 o 
   3   6   1      422.91      410.30      7.57 o 
   4   6   1        7.97       10.17      1.03 o 
   5   6   1       78.60       80.27      1.26 o 
   6   6   1       21.07       22.92      0.96 o 
   7   6   1      283.10      280.71      3.86 o 
   8   6   1        2.97        4.13      0.87 o 
   9   6   1        0.31        1.72      0.91 o 
  10   6   1       63.64       66.45      1.87 o 
  11   6   1       20.84       19.05      1.06 o 
 -11   7   1        4.42        5.22      1.13 o 
 -10   7   1        0.30        0.03      1.15 o 
  -9   7   1        0.57        2.67      0.96 o 
  -8   7   1        9.97       14.29      1.07 o 
  -7   7   1        3.18        4.75      0.99 o 
  -6   7   1       15.65       18.02      1.15 o 
  -5   7   1       48.03       49.34      1.07 o 
  -4   7   1       68.25       67.15      1.73 o 
  -3   7   1       22.83       24.27      1.25 o 
  -2   7   1       40.72       50.29      1.31 o 
  -1   7   1      684.86      700.17      8.08 o 
   0   7   1      524.17      501.97      8.89 o 
   1   7   1      678.95      681.16      9.28 o 
   2   7   1       45.68       47.95      1.20 o 
   3   7   1      105.45      108.02      2.04 o 
   4   7   1      157.48      147.31      3.55 o 
   5   7   1       47.01       50.42      1.25 o 
   6   7   1        0.15        1.08      0.96 o 
   7   7   1        2.46        3.16      1.02 o 
   8   7   1       53.60       56.03      2.20 o 
   9   7   1        5.58        5.61      0.88 o 
  10   7   1       56.22       58.53      1.68 o 
  11   7   1       31.64       33.98      1.20 o 
 -11   8   1        7.97        8.39      1.11 o 
 -10   8   1        0.00        0.76      1.02 o 
  -9   8   1       12.43       16.27      1.07 o 
  -8   8   1       19.27       19.50      1.04 o 
  -7   8   1        3.54        2.01      1.08 o 
  -6   8   1      154.19      139.49      4.01 o 
  -5   8   1      341.09      349.83      7.65 o 
  -4   8   1        0.02        0.76      1.08 o 
  -3   8   1        6.86        7.26      1.19 o 
  -2   8   1       16.68       16.12      1.22 o 
  -1   8   1        6.97        8.71      1.06 o 
   0   8   1       68.68       72.28      1.97 o 
   1   8   1        2.79        3.85      1.09 o 
   2   8   1       32.31       28.98      1.15 o 
   3   8   1        8.92        8.83      1.07 o 
   4   8   1       41.24       40.84      1.65 o 
   5   8   1      432.24      414.11      8.25 o 
   6   8   1       11.26       16.88      1.09 o 
   7   8   1       53.89       50.91      1.97 o 
   8   8   1       58.11       55.18      2.02 o 
   9   8   1        8.81       11.24      1.15 o 
  10   8   1       25.71       26.00      1.22 o 
  11   8   1        0.00        0.81      1.43 o 
 -10   9   1        2.15        4.12      1.23 o 
  -9   9   1        7.82        8.94      1.07 o 
  -8   9   1        0.06        2.10      0.90 o 
  -7   9   1        0.06       -0.54      1.10 o 
  -6   9   1       91.50       84.11      2.04 o 
  -5   9   1      283.13      285.24      4.64 o 
  -4   9   1      258.97      245.69      4.36 o 
  -3   9   1        0.38       -0.72      1.07 o 
  -2   9   1       13.79       13.87      1.15 o 
  -1   9   1      138.30      139.65      2.13 o 
   0   9   1       23.98       26.35      1.25 o 
   1   9   1       46.60       44.43      1.18 o 
   2   9   1      120.74      129.73      2.04 o 
   3   9   1       14.20       15.17      1.08 o 
   4   9   1        2.76        5.82      1.21 o 
   5   9   1        1.58        3.45      1.11 o 
   6   9   1       31.84       32.14      1.15 o 
   7   9   1        3.48        5.58      1.11 o 
   8   9   1        8.26        8.96      1.05 o 
   9   9   1        1.65        1.68      1.06 o 
  10   9   1       18.56       19.99      1.26 o 
 -10  10   1        2.00        3.63      1.32 o 
  -9  10   1       18.66       21.57      1.24 o 
  -8  10   1        6.01        6.37      1.08 o 
  -7  10   1        6.98        6.79      1.01 o 
  -6  10   1       25.15       23.88      1.10 o 
  -5  10   1       98.42       97.99      2.21 o 
  -4  10   1        8.72        9.13      1.09 o 
  -3  10   1       10.83       12.18      1.18 o 
  -2  10   1      141.56      141.33      2.82 o 
  -1  10   1       39.43       41.69      1.21 o 
   0  10   1       32.74       28.04      1.23 o 
   1  10   1        1.95        3.47      1.12 o 
   2  10   1        0.19        1.91      1.10 o 
   3  10   1        1.77        2.97      1.07 o 
   4  10   1      122.60      121.90      3.17 o 
   5  10   1       35.71       35.67      1.19 o 
   6  10   1      154.10      141.33      2.03 o 
   7  10   1       61.86       58.68      1.24 o 
   8  10   1       24.54       21.46      1.52 o 
   9  10   1        0.54        1.51      1.19 o 
  10  10   1        6.83        8.45      1.20 o 
  -9  11   1        0.46        2.02      1.28 o 
  -8  11   1        0.07        2.03      1.06 o 
  -7  11   1        2.93        4.84      1.13 o 
  -6  11   1       14.86       17.31      1.17 o 
  -5  11   1       30.78       29.28      1.11 o 
  -4  11   1       70.19       71.05      1.39 o 
  -3  11   1      100.60       95.31      1.39 o 
  -2  11   1      135.04      135.00      2.80 o 
  -1  11   1        9.75       11.71      1.17 o 
   0  11   1       87.45       87.38      2.60 o 
   1  11   1        1.13        0.70      1.06 o 
   2  11   1      244.19      251.12      3.75 o 
   3  11   1       30.48       32.09      1.15 o 
   4  11   1       27.26       29.71      1.21 o 
   5  11   1       14.62       15.08      1.16 o 
   6  11   1        0.01        0.53      0.98 o 
   7  11   1        5.44        5.36      1.20 o 
   8  11   1        3.06        3.18      1.12 o 
   9  11   1       14.27       13.18      1.20 o 
  -8  12   1       52.85       47.59      1.30 o 
  -7  12   1        1.30        2.72      1.23 o 
  -6  12   1        0.54        2.92      1.17 o 
  -5  12   1        0.83        0.12      1.04 o 
  -4  12   1       11.40        9.89      1.17 o 
  -3  12   1       44.76       45.11      1.68 o 
  -2  12   1        0.91        1.00      1.31 o 
  -1  12   1        2.19        2.05      1.27 o 
   0  12   1        0.10        0.57      1.09 o 
   1  12   1        0.00        0.17      1.03 o 
   2  12   1       15.30       14.06      1.08 o 
   3  12   1        0.04        0.87      1.20 o 
   4  12   1       40.33       41.42      1.39 o 
   5  12   1       10.95        9.27      1.18 o 
   6  12   1        6.37        8.29      1.18 o 
   7  12   1       10.27       11.92      1.14 o 
   8  12   1        0.21        1.69      1.08 o 
  -8  13   1        1.21        1.83      2.48 o 
  -7  13   1        1.53        3.37      1.30 o 
  -6  13   1        0.04       -0.05      1.25 o 
  -5  13   1        3.61        3.39      1.23 o 
  -4  13   1        3.37        2.11      1.22 o 
  -3  13   1       87.66       80.28      1.44 o 
  -2  13   1        1.64        2.65      1.24 o 
  -1  13   1       18.11       16.36      1.31 o 
   0  13   1        7.94        8.38      1.27 o 
   1  13   1       34.06       36.07      1.14 o 
   2  13   1       14.58       14.10      1.12 o 
   3  13   1       26.21       27.94      1.29 o 
   4  13   1        4.34        5.77      1.33 o 
   5  13   1        5.37        6.20      1.20 o 
   6  13   1        0.64        0.34      1.14 o 
   7  13   1        2.96        2.68      1.28 o 
  -6  14   1        0.02        1.32      1.30 o 
  -5  14   1        1.76        2.70      1.26 o 
  -4  14   1        2.77        5.08      1.41 o 
  -3  14   1        1.17        1.02      1.40 o 
  -2  14   1        6.71        7.89      1.33 o 
  -1  14   1        2.24        1.61      1.60 o 
   0  14   1        3.52        3.86      1.33 o 
   1  14   1        7.13        7.57      1.12 o 
   2  14   1       53.84       56.62      1.32 o 
   3  14   1       14.45       17.39      1.28 o 
   4  14   1       12.31       11.60      1.43 o 
   5  14   1        1.47        2.40      1.28 o 
   6  14   1        0.70        2.42      1.32 o 
  -5  15   1        0.57        2.49      1.54 o 
  -4  15   1        0.66        1.93      1.54 o 
  -3  15   1        0.09        2.50      1.50 o 
  -2  15   1        9.63       10.07      1.40 o 
  -1  15   1        1.81        2.75      1.34 o 
   0  15   1        2.28        3.62      1.20 o 
   1  15   1       39.84       35.88      1.39 o 
   2  15   1       12.91       13.47      1.21 o 
   3  15   1        5.19        6.21      1.41 o 
   4  15   1        0.02        0.67      1.47 o 
   5  15   1        0.61        0.88      1.37 o 
  -3  16   1        2.12        2.67      1.37 o 
  -2  16   1        3.67        4.61      1.51 o 
  -1  16   1        3.87        4.04      1.37 o 
   0  16   1        1.05        2.55      1.41 o 
   1  16   1        1.15        2.01      1.39 o 
   2  16   1        8.34        7.34      1.48 o 
   3  16   1        1.12        1.24      1.65 o 
 -12   0   2       46.61       42.48      1.55 o 
 -10   0   2        6.72        8.13      1.36 o 
  -8   0   2        4.26        6.46      1.22 o 
  -6   0   2        0.11        6.40      3.50 o 
  -4   0   2      982.31      971.64      8.40 o 
  -2   0   2     9100.69     9660.14     37.34 o 
   0   0   2      150.10      186.36      3.74 o 
   2   0   2        0.32        3.02      1.60 o 
   4   0   2     1272.36     1258.18     25.24 o 
   6   0   2      155.68      156.72      1.70 o 
   8   0   2       25.63       21.46      1.20 o 
  10   0   2       12.96       15.59      1.26 o 
  12   0   2       40.81       43.34      1.45 o 
 -12   1   2        5.83        7.81      1.08 o 
 -11   1   2        2.41        3.15      1.03 o 
 -10   1   2       95.20       92.50      1.04 o 
  -9   1   2       43.32       45.77      1.02 o 
  -8   1   2       97.12       96.62      1.19 o 
  -7   1   2      219.16      214.90      2.74 o 
  -6   1   2      317.98      342.39      3.21 o 
  -5   1   2      226.08      219.94      2.02 o 
  -4   1   2        7.90        6.18      1.08 o 
  -3   1   2      488.26      478.22      4.60 o 
  -2   1   2      522.52      544.33      6.40 o 
  -1   1   2      163.22      159.51      2.15 o 
   0   1   2     6794.84     6228.68    134.42 o 
   1   1   2     1758.25     1797.60     16.37 o 
   2   1   2       80.20       82.97      1.34 o 
   3   1   2       35.79       34.78      0.98 o 
   4   1   2      761.04      793.06     10.55 o 
   5   1   2      653.80      612.64      8.20 o 
   6   1   2       58.10       50.27      0.91 o 
   7   1   2        5.00        7.41      0.84 o 
   8   1   2       24.81       20.29      0.88 o 
   9   1   2       76.78       78.90      1.78 o 
  10   1   2        9.14        7.48      0.95 o 
  11   1   2        1.50        3.88      0.84 o 
  12   1   2        2.78        3.83      1.06 o 
 -12   2   2        9.49       10.08      1.13 o 
 -11   2   2        1.83        4.88      1.04 o 
 -10   2   2       70.29       70.51      1.37 o 
  -9   2   2       87.25       89.30      1.31 o 
  -8   2   2       63.20       64.94      1.06 o 
  -7   2   2       88.80       91.66      1.32 o 
  -6   2   2     1438.54     1424.99     20.45 o 
  -5   2   2      323.86      315.09      4.51 o 
  -4   2   2       32.78       34.38      1.14 o 
  -3   2   2      591.02      631.39      4.43 o 
  -2   2   2     6664.07     6844.58     74.09 o 
  -1   2   2      814.70      855.98     12.46 o 
   0   2   2     1434.31     1379.43     28.86 o 
   1   2   2      930.24      897.22     12.40 o 
   2   2   2     3767.28     3721.17     45.23 o 
   3   2   2      515.08      504.68      6.58 o 
   4   2   2      131.01      130.60      2.35 o 
   5   2   2      446.74      453.99      5.76 o 
   6   2   2      109.49       99.71      1.69 o 
   7   2   2      234.42      214.06      3.01 o 
   8   2   2      443.48      426.02      5.00 o 
   9   2   2        2.05        2.84      0.97 o 
  10   2   2       86.41       80.84      1.09 o 
  11   2   2        2.66        4.60      0.95 o 
  12   2   2        6.51       11.78      1.03 o 
 -12   3   2        9.28        8.72      1.09 o 
 -11   3   2       48.41       51.38      1.01 o 
 -10   3   2       14.40       12.65      0.97 o 
  -9   3   2       14.45       15.82      0.98 o 
  -8   3   2       32.34       29.52      1.02 o 
  -7   3   2       74.71       75.89      1.12 o 
  -6   3   2      535.38      553.07      4.87 o 
  -5   3   2      351.70      381.74      3.64 o 
  -4   3   2     1704.67     1786.32     14.81 o 
  -3   3   2       82.50       90.21      1.33 o 
  -2   3   2        5.76       10.21      1.60 o 
  -1   3   2     3375.38     3338.71     51.11 o 
   0   3   2      245.47      238.63      6.11 o 
   1   3   2      792.32      757.57     15.20 o 
   2   3   2       57.05       79.04      1.39 o 
   3   3   2      583.79      600.60      7.67 o 
   4   3   2      882.27     1050.04     13.40 o 
   5   3   2       35.41       50.55      1.54 o 
   6   3   2      536.96      538.73      4.03 o 
   7   3   2       23.42       22.30      0.96 o 
   8   3   2       66.93       53.79      0.99 o 
   9   3   2      236.78      222.81      3.48 o 
  10   3   2       10.28       12.36      0.93 o 
  11   3   2       29.11       27.73      0.98 o 
  12   3   2       23.11       21.31      1.11 o 
 -12   4   2        0.94        0.97      1.16 o 
 -11   4   2        1.36        2.29      1.10 o 
 -10   4   2        1.29        2.83      1.03 o 
  -9   4   2       40.25       40.45      1.30 o 
  -8   4   2        7.09        9.20      1.01 o 
  -7   4   2        6.38        6.84      0.98 o 
  -6   4   2       17.73       16.74      0.97 o 
  -5   4   2      312.48      321.34      2.57 o 
  -4   4   2      998.34     1110.96      9.35 o 
  -3   4   2      306.82      311.29      2.46 o 
  -2   4   2     1787.95     1952.86     22.92 o 
  -1   4   2     2714.47     2718.57     36.12 o 
   0   4   2      342.88      327.88      7.40 o 
   1   4   2      146.77      131.61      3.25 o 
   2   4   2      939.48      938.72     14.67 o 
   3   4   2      666.84      624.66      8.64 o 
   4   4   2       53.01       59.36      1.07 o 
   5   4   2       18.00       18.78      0.89 o 
   6   4   2       30.39       29.53      0.99 o 
   7   4   2       91.02       88.10      1.07 o 
   8   4   2      254.17      260.94      2.95 o 
   9   4   2      178.31      166.37      1.90 o 
  10   4   2        2.15        6.44      1.02 o 
  11   4   2       10.44       18.36      1.09 o 
  12   4   2        0.26        1.78      1.05 o 
 -12   5   2        0.02       -0.03      1.09 o 
 -11   5   2        0.13        1.72      1.10 o 
 -10   5   2        3.44        0.76      1.15 o 
  -9   5   2        4.46        5.49      0.96 o 
  -8   5   2      323.72      307.26      4.40 o 
  -7   5   2       25.11       20.97      0.94 o 
  -6   5   2      112.13      112.12      1.72 o 
  -5   5   2       18.99       20.25      1.02 o 
  -4   5   2      338.68      394.74      2.44 o 
  -3   5   2      306.24      298.68      3.49 o 
  -2   5   2       51.15       53.96      1.39 o 
  -1   5   2      653.28      666.20     10.95 o 
   0   5   2       92.63       86.52      1.53 o 
   1   5   2       75.91       66.46      2.06 o 
   2   5   2       56.72       55.14      1.19 o 
   3   5   2      494.08      495.62      7.58 o 
   4   5   2     1432.38     1476.16     19.61 o 
   5   5   2      196.68      191.38      2.46 o 
   6   5   2        0.18        2.70      0.88 o 
   7   5   2       59.95       52.29      1.05 o 
   8   5   2       17.65       19.07      0.95 o 
   9   5   2      136.56      132.25      2.26 o 
  10   5   2       35.73       38.14      0.99 o 
  11   5   2        2.34        5.19      1.07 o 
  12   5   2        0.00        0.46      1.70 o 
 -11   6   2        0.02        1.74      1.09 o 
 -10   6   2       35.93       38.91      1.21 o 
  -9   6   2        0.15        2.26      1.00 o 
  -8   6   2       94.72       98.75      1.19 o 
  -7   6   2       65.96       61.98      1.12 o 
  -6   6   2     1037.30     1024.57      6.99 o 
  -5   6   2      610.37      583.07      7.76 o 
  -4   6   2     2218.63     2398.53     31.31 o 
  -3   6   2     2710.94     2717.43     35.80 o 
  -2   6   2     7060.33     7091.24    115.79 o 
  -1   6   2      196.99      197.84      4.41 o 
   0   6   2       11.32        7.81      1.20 o 
   1   6   2        0.71        2.98      1.01 o 
   2   6   2      696.37      700.35     13.82 o 
   3   6   2       71.56       75.05      1.39 o 
   4   6   2       39.16       36.80      1.08 o 
   5   6   2       18.94       20.26      0.95 o 
   6   6   2      334.77      322.26      3.83 o 
   7   6   2       63.22       61.94      1.11 o 
   8   6   2        2.22        3.23      0.90 o 
   9   6   2       49.44       50.38      1.13 o 
  10   6   2      113.02      111.10      1.93 o 
  11   6   2       68.22       60.50      1.76 o 
 -11   7   2        3.76        7.31      1.34 o 
 -10   7   2       24.64       24.71      1.23 o 
  -9   7   2        4.60        6.43      1.03 o 
  -8   7   2       18.90       17.48      1.09 o 
  -7   7   2      286.74      283.86      5.80 o 
  -6   7   2        6.47        7.86      1.08 o 
  -5   7   2      179.61      174.86      1.91 o 
  -4   7   2      256.59      258.66      3.69 o 
  -3   7   2      369.93      391.17      7.47 o 
  -2   7   2        3.06        4.41      1.17 o 
  -1   7   2      209.31      204.74      4.49 o 
   0   7   2       26.06       26.86      1.23 o 
   1   7   2      501.15      489.19      9.64 o 
   2   7   2      332.22      352.95      5.83 o 
   3   7   2      281.24      288.73      4.70 o 
   4   7   2       42.56       49.01      1.67 o 
   5   7   2      552.31      558.16      7.35 o 
   6   7   2      261.09      244.09      6.29 o 
   7   7   2       29.37       37.78      1.08 o 
   8   7   2        0.00        3.01      0.93 o 
   9   7   2      106.39      105.78      1.39 o 
  10   7   2       88.43       95.61      2.20 o 
  11   7   2        1.66        1.97      1.02 o 
 -11   8   2        0.21        1.04      1.40 o 
 -10   8   2        2.36        3.16      1.08 o 
  -9   8   2        0.10        2.57      1.00 o 
  -8   8   2        4.48        7.41      1.05 o 
  -7   8   2       36.23       36.63      1.35 o 
  -6   8   2       49.13       44.77      1.43 o 
  -5   8   2      358.45      348.75      8.31 o 
  -4   8   2      309.71      285.68      6.90 o 
  -3   8   2        1.10        0.28      1.12 o 
  -2   8   2       97.06      107.58      2.75 o 
  -1   8   2      384.07      409.69      7.14 o 
   0   8   2      128.15      132.39      2.45 o 
   1   8   2      112.62      116.42      1.88 o 
   2   8   2       45.95       40.05      1.12 o 
   3   8   2        5.39        6.37      0.99 o 
   4   8   2       21.73       20.33      0.99 o 
   5   8   2       41.45       40.38      1.05 o 
   6   8   2        7.33        6.31      1.08 o 
   7   8   2       15.65       15.13      0.94 o 
   8   8   2       51.83       45.76      1.09 o 
   9   8   2        1.77        2.76      1.00 o 
  10   8   2        6.96        7.94      1.22 o 
  11   8   2        0.00        3.62      1.59 o 
 -10   9   2        0.97        2.65      1.15 o 
  -9   9   2       52.63       48.60      1.34 o 
  -8   9   2        0.48        1.90      1.12 o 
  -7   9   2       17.45       21.15      1.14 o 
  -6   9   2        4.85        8.72      1.18 o 
  -5   9   2      202.64      186.73      4.62 o 
  -4   9   2       47.85       50.78      1.36 o 
  -3   9   2       14.29       12.89      1.24 o 
  -2   9   2        9.15       12.10      1.25 o 
  -1   9   2        6.54        6.67      1.08 o 
   0   9   2        0.01        1.43      1.13 o 
   1   9   2       22.99       28.70      1.09 o 
   2   9   2      110.32      115.07      1.32 o 
   3   9   2        1.16        1.88      1.01 o 
   4   9   2       29.75       26.90      1.14 o 
   5   9   2        7.13        8.02      1.12 o 
   6   9   2        4.72        5.89      1.12 o 
   7   9   2       12.96       13.13      1.13 o 
   8   9   2        9.37       11.04      1.15 o 
   9   9   2        1.30        1.08      1.10 o 
  10   9   2        0.98        2.46      1.08 o 
 -10  10   2        0.02        0.69      1.21 o 
  -9  10   2        0.07        0.45      1.04 o 
  -8  10   2        5.27        3.57      1.20 o 
  -7  10   2        2.44        2.44      1.16 o 
  -6  10   2        9.52        9.36      1.22 o 
  -5  10   2       26.62       21.78      1.27 o 
  -4  10   2       89.68       87.61      1.48 o 
  -3  10   2        3.08        3.59      1.23 o 
  -2  10   2        2.11        1.40      1.17 o 
  -1  10   2       67.41       70.20      1.86 o 
   0  10   2       15.59       17.40      1.18 o 
   1  10   2       19.91       20.99      1.11 o 
   2  10   2       18.47       17.67      1.08 o 
   3  10   2       20.13       18.60      1.20 o 
   4  10   2        2.81        3.65      1.07 o 
   5  10   2       21.78       23.36      1.27 o 
   6  10   2        0.57        1.20      1.13 o 
   7  10   2        2.39        3.73      1.15 o 
   8  10   2        2.88        2.81      1.17 o 
   9  10   2        0.07       -0.86      1.13 o 
  10  10   2        7.73        6.40      3.54 o 
  -9  11   2        8.57       10.18      1.23 o 
  -8  11   2        0.00       -0.43      1.11 o 
  -7  11   2        2.58        3.97      1.35 o 
  -6  11   2        2.09        3.14      1.13 o 
  -5  11   2        1.41        1.86      1.06 o 
  -4  11   2        0.19        2.20      1.08 o 
  -3  11   2        0.31        1.28      1.21 o 
  -2  11   2        0.98        1.16      1.15 o 
  -1  11   2        0.03        1.35      1.17 o 
   0  11   2        3.37        3.57      1.14 o 
   1  11   2       35.01       33.52      1.11 o 
   2  11   2        1.24        2.14      1.03 o 
   3  11   2       12.44       16.77      1.20 o 
   4  11   2      116.10      112.20      2.19 o 
   5  11   2        2.61        3.92      1.17 o 
   6  11   2       40.86       39.94      1.16 o 
   7  11   2        6.04        7.72      1.20 o 
   8  11   2        0.97        2.26      1.13 o 
   9  11   2        6.13        7.06      1.31 o 
  -8  12   2        2.06        1.21      1.30 o 
  -7  12   2        2.69        0.77      1.33 o 
  -6  12   2        0.16        1.30      1.21 o 
  -5  12   2        6.33        5.80      1.11 o 
  -4  12   2        2.72        3.26      1.36 o 
  -3  12   2        1.04        1.28      1.37 o 
  -2  12   2       42.56       44.05      1.45 o 
  -1  12   2       50.28       48.52      1.30 o 
   0  12   2        0.01        1.10      1.06 o 
   1  12   2       10.88       13.54      1.14 o 
   2  12   2        9.90       10.63      1.09 o 
   3  12   2        0.82        0.17      1.20 o 
   4  12   2        1.13        2.88      1.17 o 
   5  12   2        1.42        3.16      1.09 o 
   6  12   2        0.42        1.15      1.19 o 
   7  12   2        0.02        1.08      1.22 o 
   8  12   2        1.67        1.88      1.14 o 
  -7  13   2       13.39       13.40      1.31 o 
  -6  13   2        0.66       -0.43      1.28 o 
  -5  13   2        1.57        1.37      1.35 o 
  -4  13   2        1.36        2.15      1.39 o 
  -3  13   2        0.66       -0.29      1.39 o 
  -2  13   2        0.13        1.40      1.20 o 
  -1  13   2        2.09        3.99      1.19 o 
   0  13   2        2.16        2.45      1.08 o 
   1  13   2        2.26        2.33      1.09 o 
   2  13   2       38.56       40.51      1.19 o 
   3  13   2       42.94       42.50      1.32 o 
   4  13   2       33.46       34.68      1.30 o 
   5  13   2        0.04        0.36      1.18 o 
   6  13   2        0.15        2.98      1.27 o 
   7  13   2        0.30        0.89      1.29 o 
  -6  14   2        2.13        2.64      1.46 o 
  -5  14   2        0.00       -1.33      1.46 o 
  -4  14   2        0.02        0.61      1.29 o 
  -3  14   2        5.73        5.35      1.46 o 
  -2  14   2        3.31        2.50      1.37 o 
  -1  14   2       35.84       37.71      1.44 o 
   0  14   2        2.43        3.28      1.17 o 
   1  14   2       36.77       41.66      1.28 o 
   2  14   2       12.15       12.73      1.19 o 
   3  14   2        0.04       -0.19      1.22 o 
   4  14   2        0.72        1.21      1.25 o 
   5  14   2        0.83        1.20      1.16 o 
   6  14   2        2.32        3.13      1.33 o 
  -5  15   2        0.00        0.06      1.53 o 
  -4  15   2        0.28        0.41      1.50 o 
  -3  15   2        1.72        1.06      1.50 o 
  -2  15   2        0.58        1.97      1.39 o 
  -1  15   2        3.48        4.03      1.24 o 
   0  15   2        0.00        1.58      1.16 o 
   1  15   2        0.60        1.20      1.26 o 
   2  15   2        6.29        4.85      1.41 o 
   3  15   2        5.11        4.84      1.31 o 
   4  15   2        8.73        8.39      1.33 o 
   5  15   2       27.22       27.70      3.54 o 
  -2  16   2        0.09       -1.20      1.56 o 
  -1  16   2        0.38        0.19      1.40 o 
   0  16   2       26.76       28.56      1.43 o 
   1  16   2        1.42        1.08      1.27 o 
   2  16   2        8.79        8.90      1.40 o 
 -11   0   3        2.47        1.25      1.38 o 
  -9   0   3        0.32       -1.55      1.59 o 
  -7   0   3     1206.87     1241.60     10.63 o 
  -5   0   3     1283.61     1312.08     28.14 o 
  -3   0   3      831.62      868.16     13.15 o 
  -1   0   3       57.63       44.38      2.31 o 
   1   0   3      136.06      108.60      2.32 o 
   3   0   3        0.74        3.34      1.45 o 
   5   0   3      322.69      314.46      4.63 o 
   7   0   3        5.07        5.94      1.22 o 
   9   0   3      301.80      299.55      7.24 o 
  11   0   3       32.42       29.59      1.49 o 
 -12   1   3        8.23        8.87      1.23 o 
 -11   1   3        7.16        7.81      1.14 o 
 -10   1   3       53.41       54.57      1.26 o 
  -9   1   3        0.26        1.25      0.96 o 
  -8   1   3       29.05       32.28      1.21 o 
  -7   1   3       91.37       88.98      1.24 o 
  -6   1   3      242.81      228.31      3.41 o 
  -5   1   3       33.57       33.15      1.05 o 
  -4   1   3      266.25      293.45      2.35 o 
  -3   1   3       78.30      108.07      1.51 o 
  -2   1   3     2668.54     2720.26     21.49 o 
  -1   1   3        2.93        7.16      1.32 o 
   0   1   3        3.26       10.65      2.87 o 
   1   1   3     1837.88     1908.13     16.56 o 
   2   1   3     1330.30     1257.88      8.92 o 
   3   1   3      431.28      423.28      4.52 o 
   4   1   3        1.83        3.45      0.92 o 
   5   1   3       84.87       93.29      1.55 o 
   6   1   3      512.34      479.38      6.59 o 
   7   1   3      814.30      793.22     13.67 o 
   8   1   3       47.11       41.51      1.14 o 
   9   1   3        3.72        3.84      0.82 o 
  10   1   3       47.98       52.33      1.05 o 
  11   1   3       29.86       33.82      1.12 o 
  12   1   3        0.16        0.54      0.98 o 
 -12   2   3        2.05        4.61      1.28 o 
 -11   2   3        0.79        0.98      1.15 o 
 -10   2   3       96.89       90.22      1.49 o 
  -9   2   3       50.53       47.58      1.24 o 
  -8   2   3       58.99       58.42      1.10 o 
  -7   2   3        4.29        4.62      0.95 o 
  -6   2   3      121.37      131.18      2.58 o 
  -5   2   3        1.43        5.86      0.91 o 
  -4   2   3      250.30      234.71      2.37 o 
  -3   2   3       17.40       19.76      1.25 o 
  -2   2   3      820.09      863.00      9.51 o 
  -1   2   3     1039.47      972.04     17.25 o 
   0   2   3      293.98      282.16      4.57 o 
   1   2   3     1221.94     1254.60     15.51 o 
   2   2   3     1858.14     1845.55     20.20 o 
   3   2   3     1669.08     1736.08     20.14 o 
   4   2   3      408.02      425.08      5.27 o 
   5   2   3       27.24       33.69      0.90 o 
   6   2   3       70.50       67.09      1.31 o 
   7   2   3       96.01       85.01      1.84 o 
   8   2   3       20.91       22.35      0.96 o 
   9   2   3        3.65        2.58      0.90 o 
  10   2   3        1.09        1.94      0.84 o 
  11   2   3        3.69        4.71      0.95 o 
  12   2   3        0.74        2.48      0.98 o 
 -12   3   3       19.49       20.03      1.32 o 
 -11   3   3        9.85       11.88      1.19 o 
 -10   3   3        0.12        0.91      1.01 o 
  -9   3   3       94.77       96.63      1.80 o 
  -8   3   3      455.66      442.26      5.99 o 
  -7   3   3      420.45      411.94      3.51 o 
  -6   3   3      155.53      137.49      1.67 o 
  -5   3   3      263.50      282.75      2.50 o 
  -4   3   3       77.64       85.21      1.17 o 
  -3   3   3     2614.19     2833.25     31.06 o 
  -2   3   3       83.56       95.80      2.13 o 
  -1   3   3       12.67       10.37      1.36 o 
   0   3   3      484.86      479.20     11.05 o 
   1   3   3      149.99      147.08      2.40 o 
   2   3   3       56.18       50.94      1.11 o 
   3   3   3      655.91      629.44      8.87 o 
   4   3   3      112.47      106.92      1.11 o 
   5   3   3      600.66      587.68      8.71 o 
   6   3   3       24.64       26.32      0.95 o 
   7   3   3        2.88        5.21      0.87 o 
   8   3   3      246.98      232.16      4.00 o 
   9   3   3      190.51      183.94      2.41 o 
  10   3   3      260.01      239.67      3.51 o 
  11   3   3        0.31        1.05      1.03 o 
  12   3   3        8.74       12.84      1.08 o 
 -12   4   3        2.34        2.71      1.22 o 
 -11   4   3       19.30       21.50      1.19 o 
 -10   4   3        5.75        5.06      1.01 o 
  -9   4   3        8.99       10.42      1.00 o 
  -8   4   3      675.35      682.33      7.46 o 
  -7   4   3        2.65        4.73      0.83 o 
  -6   4   3       47.74       44.27      1.05 o 
  -5   4   3       48.86       55.72      1.06 o 
  -4   4   3      371.84      377.93      2.32 o 
  -3   4   3      704.82      695.33      8.60 o 
  -2   4   3      244.33      231.97      2.70 o 
  -1   4   3     1182.64     1169.23     28.07 o 
   0   4   3      743.67      714.30     18.72 o 
   1   4   3      581.57      582.56     10.82 o 
   2   4   3        1.78        3.99      0.99 o 
   3   4   3        0.01        1.78      1.00 o 
   4   4   3     2659.63     2626.97     24.83 o 
   5   4   3      550.56      559.94      3.40 o 
   6   4   3        9.73       11.81      1.37 o 
   7   4   3       24.32       24.80      0.90 o 
   8   4   3      625.16      615.51      9.38 o 
   9   4   3       72.42       75.30      1.22 o 
  10   4   3        1.72        1.60      0.96 o 
  11   4   3        1.75        3.12      1.07 o 
  12   4   3       12.79       12.84      1.65 o 
 -12   5   3        0.53        2.82      1.28 o 
 -11   5   3        4.74        5.29      1.18 o 
 -10   5   3        6.98       10.18      1.03 o 
  -9   5   3       27.47       28.28      0.97 o 
  -8   5   3       14.42       14.79      0.97 o 
  -7   5   3      652.05      636.72      7.27 o 
  -6   5   3      399.43      385.08      4.51 o 
  -5   5   3       10.24        7.34      1.02 o 
  -4   5   3      474.10      450.95      4.80 o 
  -3   5   3     4865.87     5057.51     78.03 o 
  -2   5   3       12.76       22.12      1.30 o 
  -1   5   3      321.18      369.27      9.55 o 
   0   5   3      530.06      523.96     10.43 o 
   1   5   3     1182.15     1122.04     28.34 o 
   2   5   3        7.77       10.55      1.04 o 
   3   5   3      237.36      229.14      4.24 o 
   4   5   3        2.61        6.15      0.92 o 
   5   5   3        0.04        1.10      0.96 o 
   6   5   3      167.55      155.36      1.21 o 
   7   5   3      161.69      148.72      3.00 o 
   8   5   3       53.64       58.04      1.11 o 
   9   5   3        5.36        4.81      0.90 o 
  10   5   3       38.04       33.78      1.59 o 
  11   5   3       27.45       36.45      1.39 o 
 -11   6   3       19.54       24.28      1.11 o 
 -10   6   3        2.38        3.19      1.06 o 
  -9   6   3        5.10        4.77      0.97 o 
  -8   6   3       35.12       41.42      1.21 o 
  -7   6   3      200.99      209.47      3.36 o 
  -6   6   3      185.22      178.95      2.03 o 
  -5   6   3      219.38      224.91      3.80 o 
  -4   6   3       57.63       60.56      1.19 o 
  -3   6   3      237.73      248.75      6.01 o 
  -2   6   3      544.53      527.81      7.42 o 
  -1   6   3      233.29      257.61      4.65 o 
   0   6   3      457.37      472.47      9.67 o 
   1   6   3      151.69      163.77      3.99 o 
   2   6   3      290.83      297.90      5.99 o 
   3   6   3      269.78      282.60      4.80 o 
   4   6   3      138.21      155.32      2.10 o 
   5   6   3       17.22       14.64      0.99 o 
   6   6   3       21.16       17.49      0.87 o 
   7   6   3      137.96      123.84      1.42 o 
   8   6   3       35.94       32.49      0.98 o 
   9   6   3        1.48        2.50      0.97 o 
  10   6   3        9.67        9.54      1.08 o 
  11   6   3       19.42       21.13      1.02 o 
 -11   7   3        0.14       -0.45      1.36 o 
 -10   7   3       10.75       12.78      1.11 o 
  -9   7   3        0.00        0.98      1.10 o 
  -8   7   3       44.19       42.46      1.09 o 
  -7   7   3      120.57      116.60      2.35 o 
  -6   7   3        0.07       -0.79      1.11 o 
  -5   7   3      551.72      548.40      8.94 o 
  -4   7   3      165.18      167.70      3.43 o 
  -3   7   3       25.90       29.76      1.34 o 
  -2   7   3        0.11        0.86      1.13 o 
  -1   7   3       72.88       60.55      1.34 o 
   0   7   3       23.47       21.50      1.15 o 
   1   7   3      229.84      219.65      3.83 o 
   2   7   3      191.72      196.79      4.80 o 
   3   7   3       76.50       70.59      2.05 o 
   4   7   3       31.79       34.95      1.12 o 
   5   7   3       23.30       19.57      0.94 o 
   6   7   3        2.87        4.39      0.97 o 
   7   7   3        2.69        5.49      0.92 o 
   8   7   3       30.37       23.46      1.05 o 
   9   7   3        6.88       12.65      0.90 o 
  10   7   3        3.00        2.66      1.04 o 
  11   7   3       67.61       68.23      1.30 o 
 -11   8   3       36.68       32.62      1.53 o 
 -10   8   3        6.97        6.68      1.14 o 
  -9   8   3        6.88        6.69      1.25 o 
  -8   8   3        9.36       13.28      0.98 o 
  -7   8   3       19.85       17.89      1.42 o 
  -6   8   3       43.24       47.30      1.20 o 
  -5   8   3       26.70       24.44      1.25 o 
  -4   8   3      128.87      126.52      3.40 o 
  -3   8   3       64.01       64.35      1.35 o 
  -2   8   3       42.50       44.01      1.29 o 
  -1   8   3       54.97       49.94      1.27 o 
   0   8   3       24.01       25.77      1.13 o 
   1   8   3       51.70       56.76      1.39 o 
   2   8   3      186.76      196.52      2.18 o 
   3   8   3      432.57      439.41      7.06 o 
   4   8   3      143.04      151.39      3.07 o 
   5   8   3       14.08       13.33      0.95 o 
   6   8   3        0.92        1.21      0.97 o 
   7   8   3        0.07        0.49      0.92 o 
   8   8   3       78.08       76.49      1.60 o 
   9   8   3        0.11        0.64      1.05 o 
  10   8   3        3.30        4.66      1.01 o 
 -10   9   3        4.72        6.69      1.41 o 
  -9   9   3        7.06        8.57      1.21 o 
  -8   9   3       18.93       18.27      1.02 o 
  -7   9   3        7.60        8.07      1.13 o 
  -6   9   3      159.26      150.82      4.76 o 
  -5   9   3      427.91      436.70     11.60 o 
  -4   9   3      877.61      868.21     18.34 o 
  -3   9   3       75.04       68.13      1.86 o 
  -2   9   3      148.36      150.84      3.68 o 
  -1   9   3       33.47       32.44      1.30 o 
   0   9   3       66.11       67.74      1.67 o 
   1   9   3       12.41       12.43      1.14 o 
   2   9   3       99.95       92.60      1.76 o 
   3   9   3       18.76       19.46      1.07 o 
   4   9   3        0.81        1.40      1.03 o 
   5   9   3       83.55       79.96      1.50 o 
   6   9   3      116.51      108.35      2.11 o 
   7   9   3       13.66       14.08      0.93 o 
   8   9   3       25.26       25.37      1.32 o 
   9   9   3        2.09        3.02      1.11 o 
  10   9   3        0.99        1.01      1.16 o 
 -10  10   3        0.91        0.07      1.90 o 
  -9  10   3        8.88        8.55      1.42 o 
  -8  10   3        0.49       -1.36      1.36 o 
  -7  10   3       20.61       22.88      1.42 o 
  -6  10   3       21.89       18.05      1.33 o 
  -5  10   3        1.97        1.51      1.36 o 
  -4  10   3        6.35        6.91      1.39 o 
  -3  10   3       25.12       25.14      1.32 o 
  -2  10   3        1.27        3.55      1.21 o 
  -1  10   3        6.36        7.55      1.10 o 
   0  10   3      268.11      265.53      4.88 o 
   1  10   3       31.74       27.74      1.18 o 
   2  10   3       35.92       38.28      1.14 o 
   3  10   3        4.64        6.98      1.04 o 
   4  10   3        0.41        1.43      1.02 o 
   5  10   3        7.53        8.06      1.02 o 
   6  10   3        4.00        5.08      1.13 o 
   7  10   3        2.32        3.86      1.15 o 
   8  10   3        1.50        4.84      1.19 o 
   9  10   3        0.04        1.73      1.24 o 
  -9  11   3        0.11        0.17      1.38 o 
  -8  11   3       13.05       15.04      1.70 o 
  -7  11   3        0.00       -0.63      1.41 o 
  -6  11   3        2.56        3.56      1.27 o 
  -5  11   3       14.89       14.38      1.36 o 
  -4  11   3        4.94        4.68      1.37 o 
  -3  11   3       21.27       21.29      1.44 o 
  -2  11   3       53.19       50.74      1.52 o 
  -1  11   3        1.01        1.83      1.00 o 
   0  11   3        0.55        2.00      1.03 o 
   1  11   3       19.80       21.28      1.15 o 
   2  11   3        3.13        5.21      1.01 o 
   3  11   3        0.76        3.03      1.02 o 
   4  11   3       21.38       22.19      1.11 o 
   5  11   3        7.50        5.89      1.19 o 
   6  11   3       12.09       14.52      1.21 o 
   7  11   3        4.95        6.31      1.10 o 
   8  11   3        0.22        2.75      1.25 o 
   9  11   3        3.97        5.45      1.40 o 
  -8  12   3        7.52        9.97      1.80 o 
  -7  12   3        0.33        0.69      1.46 o 
  -6  12   3        8.74        6.80      1.31 o 
  -5  12   3        0.31        2.61      1.21 o 
  -4  12   3        4.24        6.24      1.23 o 
  -3  12   3       18.88       18.13      1.44 o 
  -2  12   3        5.45        6.51      1.16 o 
  -1  12   3        2.04        2.12      1.07 o 
   0  12   3        5.85        7.39      1.06 o 
   1  12   3       11.13       13.71      1.18 o 
   2  12   3        1.79        2.95      1.08 o 
   3  12   3       51.94       52.43      1.19 o 
   4  12   3       43.12       45.55      1.29 o 
   5  12   3       37.56       41.49      1.30 o 
   6  12   3        0.35        3.11      1.21 o 
   7  12   3        0.99        2.05      1.26 o 
   8  12   3        7.37       10.56      1.24 o 
  -7  13   3       10.89       13.49      1.57 o 
  -6  13   3       15.01       22.79      1.55 o 
  -5  13   3        1.25        2.68      1.46 o 
  -4  13   3        0.49        3.70      1.42 o 
  -3  13   3        2.96        3.32      1.33 o 
  -2  13   3       37.30       36.53      1.36 o 
  -1  13   3        0.07        2.53      1.14 o 
   0  13   3        7.81        9.83      1.14 o 
   1  13   3        0.25        3.15      1.23 o 
   2  13   3        0.00       -0.04      1.08 o 
   3  13   3        1.93        2.27      1.12 o 
   4  13   3        3.05        4.39      1.26 o 
   5  13   3        0.63       -0.75      1.24 o 
   6  13   3        1.60        3.38      1.26 o 
   7  13   3        0.30        2.06      1.32 o 
  -6  14   3        1.02        0.57      1.37 o 
  -5  14   3        0.49        1.30      1.52 o 
  -4  14   3        0.83        0.26      1.49 o 
  -3  14   3        0.14        1.23      1.49 o 
  -2  14   3        0.05        0.29      1.38 o 
  -1  14   3        0.02        0.21      1.19 o 
   0  14   3       15.37       18.41      1.24 o 
   1  14   3        4.87        4.51      1.11 o 
   2  14   3        0.30        1.70      1.16 o 
   3  14   3        4.61        5.30      1.19 o 
   4  14   3        9.61       10.02      1.29 o 
   5  14   3        1.15       -0.01      1.29 o 
   6  14   3       30.44       31.11      1.60 o 
  -4  15   3        5.80        5.39      1.62 o 
  -3  15   3        0.09        1.31      1.52 o 
  -2  15   3        1.29        1.94      1.39 o 
  -1  15   3        4.03        4.97      1.33 o 
   0  15   3        0.10       -0.23      1.18 o 
   1  15   3        8.59        6.42      1.21 o 
   2  15   3        0.03        0.01      1.32 o 
   3  15   3        0.22        0.01      1.24 o 
   4  15   3        0.05        2.50      1.39 o 
  -2  16   3        2.84        0.87      2.70 o 
  -1  16   3        3.85        2.62      1.49 o 
   0  16   3        3.05        3.35      1.37 o 
   1  16   3       57.74       54.70      1.49 o 
 -12   0   4       32.41       31.83      1.81 o 
 -10   0   4      370.68      364.09      9.63 o 
  -8   0   4      784.70      806.00     15.99 o 
  -6   0   4      264.69      278.04      6.01 o 
  -4   0   4     2954.23     3217.77     40.46 o 
  -2   0   4      133.02      127.73      2.71 o 
   0   0   4      708.07      668.08     13.26 o 
   2   0   4     1349.77     1356.02     26.47 o 
   4   0   4     1617.34     1593.14     20.15 o 
   6   0   4      329.42      311.16      8.50 o 
   8   0   4     1682.16     1599.30     37.34 o 
  10   0   4        1.67        5.19      1.38 o 
  12   0   4       93.59      100.72      1.81 o 
 -12   1   4        7.90        6.30      1.23 o 
 -11   1   4        7.52        9.70      1.17 o 
 -10   1   4      221.26      216.22      3.80 o 
  -9   1   4      109.64      108.34      1.72 o 
  -8   1   4        0.80        1.69      1.07 o 
  -7   1   4       89.61       91.83      1.29 o 
  -6   1   4       21.62       26.06      0.96 o 
  -5   1   4      376.15      363.08      4.00 o 
  -4   1   4      110.46      104.83      1.29 o 
  -3   1   4      207.56      235.20      3.68 o 
  -2   1   4      277.44      275.76      4.73 o 
  -1   1   4      534.75      521.58      7.81 o 
   0   1   4     4156.93     4078.56     84.67 o 
   1   1   4     1045.39     1108.20     10.05 o 
   2   1   4       91.51       98.87      1.53 o 
   3   1   4     3112.29     3181.39     33.98 o 
   4   1   4      944.15      960.51     11.84 o 
   5   1   4      115.84      105.63      1.06 o 
   6   1   4      164.29      149.08      2.03 o 
   7   1   4      815.66      780.50     12.45 o 
   8   1   4       94.67      101.68      1.92 o 
   9   1   4        1.58        1.84      0.79 o 
  10   1   4        0.10        1.76      0.97 o 
  11   1   4       14.29       14.43      1.05 o 
  12   1   4        0.73        3.49      1.12 o 
 -12   2   4        0.49        1.43      1.16 o 
 -11   2   4       13.14       15.79      1.20 o 
 -10   2   4        1.43        2.49      1.11 o 
  -9   2   4       61.59       56.76      1.15 o 
  -8   2   4      250.45      243.73      3.40 o 
  -7   2   4      436.57      431.60      3.04 o 
  -6   2   4       15.99       13.87      1.07 o 
  -5   2   4      464.66      503.61      6.61 o 
  -4   2   4      676.44      735.77     10.60 o 
  -3   2   4     1732.22     1866.64     21.63 o 
  -2   2   4       21.43       29.51      1.23 o 
  -1   2   4       17.09       20.43      1.24 o 
   0   2   4      680.37      695.90     14.60 o 
   1   2   4       17.89       15.19      1.19 o 
   2   2   4       25.80       26.03      1.12 o 
   3   2   4      138.76      136.72      1.27 o 
   4   2   4      144.43      159.91      2.24 o 
   5   2   4      946.97      871.27     10.04 o 
   6   2   4      280.43      271.81      4.42 o 
   7   2   4      153.15      149.16      2.21 o 
   8   2   4      175.92      187.07      4.35 o 
   9   2   4        0.23        2.82      0.88 o 
  10   2   4       50.28       56.72      1.01 o 
  11   2   4        2.16        1.95      1.14 o 
  12   2   4        2.33        4.62      1.45 o 
 -12   3   4        9.39       13.20      1.21 o 
 -11   3   4        3.29        3.44      1.12 o 
 -10   3   4        9.72       10.09      1.13 o 
  -9   3   4       11.24       11.59      1.05 o 
  -8   3   4      556.95      579.33      4.54 o 
  -7   3   4       17.50       15.33      1.04 o 
  -6   3   4      237.47      233.70      2.92 o 
  -5   3   4        0.11        2.14      1.00 o 
  -4   3   4       43.65       40.09      1.15 o 
  -3   3   4       16.74       28.71      1.22 o 
  -2   3   4      124.69      139.25      3.05 o 
  -1   3   4       59.84       62.30      1.54 o 
   0   3   4        0.48        3.21      1.19 o 
   1   3   4       10.65        9.34      1.06 o 
   2   3   4      368.69      367.03      4.58 o 
   3   3   4      115.10      132.52      1.25 o 
   4   3   4       10.33        9.14      0.96 o 
   5   3   4       31.54       24.80      0.93 o 
   6   3   4       30.12       26.22      0.91 o 
   7   3   4       39.90       37.95      0.99 o 
   8   3   4      175.95      172.53      3.10 o 
   9   3   4        0.96        2.62      0.99 o 
  10   3   4       11.02       11.42      1.03 o 
  11   3   4        3.27        6.00      1.00 o 
 -12   4   4        3.87        5.07      1.23 o 
 -11   4   4       13.87       15.08      1.20 o 
 -10   4   4       13.46       12.66      1.08 o 
  -9   4   4       49.52       44.63      1.14 o 
  -8   4   4      253.68      250.29      1.47 o 
  -7   4   4       76.25       73.01      1.26 o 
  -6   4   4        0.71        1.26      1.06 o 
  -5   4   4       73.48       83.12      1.23 o 
  -4   4   4      255.65      287.86      5.65 o 
  -3   4   4      126.19       98.09      1.36 o 
  -2   4   4      148.00      131.45      3.02 o 
  -1   4   4       37.55       37.45      1.57 o 
   0   4   4      361.46      351.78      6.91 o 
   1   4   4     1171.27     1115.09     20.39 o 
   2   4   4        0.01        2.03      1.04 o 
   3   4   4      104.21      115.48      1.62 o 
   4   4   4       24.89       25.99      0.92 o 
   5   4   4        5.23        3.76      0.90 o 
   6   4   4       80.12       80.85      1.73 o 
   7   4   4       44.62       41.20      1.44 o 
   8   4   4       37.86       39.20      1.03 o 
   9   4   4       24.90       23.87      0.96 o 
  10   4   4       24.90       23.59      1.00 o 
  11   4   4        4.38        3.14      1.10 o 
 -11   5   4        2.79        2.01      1.19 o 
 -10   5   4       22.26       25.19      1.21 o 
  -9   5   4        7.41        8.02      0.99 o 
  -8   5   4       11.00       10.66      1.10 o 
  -7   5   4        1.05        0.91      1.00 o 
  -6   5   4       28.10       29.92      1.06 o 
  -5   5   4      130.31      129.18      1.54 o 
  -4   5   4       86.59       89.34      1.39 o 
  -3   5   4       39.89       38.59      1.29 o 
  -2   5   4      112.17       97.66      2.15 o 
  -1   5   4        7.18        5.28      1.38 o 
   0   5   4      396.60      425.83      8.13 o 
   1   5   4     1028.03     1080.53     21.95 o 
   2   5   4      865.76      831.23     11.43 o 
   3   5   4      629.55      681.03     10.27 o 
   4   5   4       40.94       44.41      1.05 o 
   5   5   4        0.83        3.30      0.94 o 
   6   5   4      124.58      110.68      1.26 o 
   7   5   4       20.69       24.36      0.92 o 
   8   5   4       49.89       40.28      1.00 o 
   9   5   4        0.26       -0.82      0.93 o 
  10   5   4       21.48       20.95      1.01 o 
  11   5   4       13.80       14.18      1.02 o 
 -11   6   4        0.81        1.37      1.18 o 
 -10   6   4        0.87        1.28      1.11 o 
  -9   6   4       19.46       19.84      1.18 o 
  -8   6   4        6.20        7.21      1.14 o 
  -7   6   4        5.03        3.21      1.07 o 
  -6   6   4        4.65        3.71      1.11 o 
  -5   6   4       73.25       77.72      1.26 o 
  -4   6   4       19.88       21.50      1.34 o 
  -3   6   4       22.10       25.32      1.37 o 
  -2   6   4        7.16       10.08      1.05 o 
  -1   6   4        4.09        9.34      1.22 o 
   0   6   4       48.53       48.80      1.35 o 
   1   6   4       40.48       44.96      1.22 o 
   2   6   4      318.78      309.98      6.90 o 
   3   6   4       22.54       20.52      0.91 o 
   4   6   4      111.62      107.82      2.70 o 
   5   6   4      346.53      338.59      4.28 o 
   6   6   4       99.44      101.41      2.12 o 
   7   6   4      122.70      116.43      1.83 o 
   8   6   4       10.11        9.64      0.87 o 
   9   6   4        2.07        0.84      1.04 o 
  10   6   4       13.72       13.40      1.00 o 
  11   6   4       10.23       11.49      1.17 o 
 -11   7   4        0.17        0.49      1.24 o 
 -10   7   4       61.66       54.61      1.32 o 
  -9   7   4       28.64       27.39      1.16 o 
  -8   7   4        8.98        9.59      1.16 o 
  -7   7   4        9.33        8.43      1.18 o 
  -6   7   4        2.87        3.97      1.16 o 
  -5   7   4        0.88       -0.18      1.10 o 
  -4   7   4       73.89       71.88      2.09 o 
  -3   7   4      341.58      351.42      9.19 o 
  -2   7   4       17.17       18.04      1.27 o 
  -1   7   4      231.68      229.51      4.27 o 
   0   7   4      155.57      173.50      2.85 o 
   1   7   4        0.20        2.39      1.17 o 
   2   7   4       50.84       52.82      1.68 o 
   3   7   4      120.49      104.44      1.66 o 
   4   7   4        9.66       10.99      1.09 o 
   5   7   4       14.65       13.60      0.93 o 
   6   7   4       10.36       11.33      0.99 o 
   7   7   4       61.45       57.33      0.99 o 
   8   7   4        3.45        3.34      0.92 o 
   9   7   4        9.40       10.60      1.00 o 
  10   7   4        1.72        2.50      1.11 o 
 -10   8   4       18.13       16.96      1.41 o 
  -9   8   4        9.41        7.96      1.10 o 
  -8   8   4       51.05       46.42      1.48 o 
  -7   8   4       22.87       21.51      1.15 o 
  -6   8   4       71.32       69.94      3.14 o 
  -5   8   4      197.90      187.24      4.71 o 
  -4   8   4     1048.71      986.13     18.15 o 
  -3   8   4       13.93       13.53      1.26 o 
  -2   8   4       19.67       21.35      1.42 o 
  -1   8   4       26.65       23.64      1.23 o 
   0   8   4      386.57      373.88      5.65 o 
   1   8   4       15.42       14.43      1.06 o 
   2   8   4       16.35       14.59      1.11 o 
   3   8   4        3.92        5.35      1.02 o 
   4   8   4       13.84       12.08      0.96 o 
   5   8   4       73.14       75.81      2.16 o 
   6   8   4       17.53       17.81      0.97 o 
   7   8   4        8.74        9.29      0.92 o 
   8   8   4        0.77        2.34      1.03 o 
   9   8   4       13.66       11.04      0.98 o 
  10   8   4       27.59       25.46      1.23 o 
 -10   9   4        0.24        2.15      1.50 o 
  -9   9   4        3.91        6.17      1.36 o 
  -8   9   4        7.03        9.16      1.54 o 
  -7   9   4       11.72       10.81      1.05 o 
  -6   9   4        1.83        3.44      1.77 o 
  -5   9   4      143.74      140.88      7.32 o 
  -4   9   4       28.22       23.76      1.57 o 
  -3   9   4      341.07      338.31      8.98 o 
  -2   9   4        3.74        4.72      1.32 o 
  -1   9   4       55.35       60.17      1.28 o 
   0   9   4       43.99       43.61      1.19 o 
   1   9   4       60.05       52.12      1.16 o 
   2   9   4      320.42      323.32      4.31 o 
   3   9   4       59.23       60.40      1.47 o 
   4   9   4      100.04      104.74      2.61 o 
   5   9   4        0.38        0.39      1.07 o 
   6   9   4       29.12       28.02      1.22 o 
   7   9   4       29.84       28.02      1.18 o 
   8   9   4        0.10        2.22      1.00 o 
   9   9   4        0.04        0.27      1.01 o 
  -9  10   4        8.14       10.15      1.20 o 
  -8  10   4        2.31        4.31      1.26 o 
  -7  10   4       96.22      102.41      2.93 o 
  -6  10   4       35.65       26.68      1.37 o 
  -5  10   4        4.56        4.70      1.18 o 
  -4  10   4        1.78        2.35      1.29 o 
  -3  10   4        2.54        3.89      1.29 o 
  -2  10   4       12.60       12.82      1.19 o 
  -1  10   4       30.66       34.13      1.21 o 
   0  10   4        0.76        2.72      1.06 o 
   1  10   4        7.39        9.14      1.09 o 
   2  10   4        9.26        9.49      1.06 o 
   3  10   4        7.25        7.39      1.06 o 
   4  10   4       55.53       52.19      1.34 o 
   5  10   4        0.87        0.98      0.94 o 
   6  10   4        8.00        6.56      1.10 o 
   7  10   4        7.35       11.35      1.14 o 
   8  10   4       17.88       15.69      1.24 o 
   9  10   4       51.96       53.14      1.39 o 
  -9  11   4        2.30        0.95      1.55 o 
  -8  11   4        2.41        1.36      1.55 o 
  -7  11   4       38.87       37.91      3.32 o 
  -6  11   4        4.56        4.99      1.57 o 
  -5  11   4       25.52       26.64      1.51 o 
  -4  11   4       20.10       18.57      1.36 o 
  -3  11   4        6.36        6.87      1.27 o 
  -2  11   4        2.86        1.34      1.13 o 
  -1  11   4       42.61       39.67      1.18 o 
   0  11   4       14.20       13.82      1.07 o 
   1  11   4       13.16       14.37      1.06 o 
   2  11   4       10.91       10.17      1.14 o 
   3  11   4        3.41        3.76      1.08 o 
   4  11   4       49.63       48.42      1.11 o 
   5  11   4       39.45       37.23      1.45 o 
   6  11   4        0.01        0.71      0.99 o 
   7  11   4        0.07        0.23      1.23 o 
   8  11   4        9.69       10.63      1.29 o 
  -8  12   4        1.57        2.41      1.57 o 
  -7  12   4       51.94       48.94      1.76 o 
  -6  12   4      113.54      109.02      5.28 o 
  -5  12   4       39.85       34.20      1.63 o 
  -4  12   4       14.98       13.77      1.59 o 
  -3  12   4        0.06        1.43      1.45 o 
  -2  12   4        0.87        2.86      1.23 o 
  -1  12   4       44.01       39.54      1.16 o 
   0  12   4        0.61        1.40      1.04 o 
   1  12   4       12.92       13.59      1.11 o 
   2  12   4        0.76       -0.59      1.09 o 
   3  12   4        7.10        8.26      1.15 o 
   4  12   4       58.98       58.32      1.42 o 
   5  12   4        0.33        1.35      1.11 o 
   6  12   4        2.59        4.55      1.27 o 
   7  12   4        9.45       11.70      1.30 o 
  -7  13   4        1.77        4.81      1.65 o 
  -6  13   4        0.36        1.54      1.49 o 
  -5  13   4        0.77        0.53      1.44 o 
  -4  13   4        5.03        7.24      1.51 o 
  -3  13   4        3.11        4.28      1.63 o 
  -2  13   4        6.51        8.05      1.13 o 
  -1  13   4      155.65      147.38      1.84 o 
   0  13   4       12.85       16.83      1.14 o 
   1  13   4        5.35        6.81      1.08 o 
   2  13   4       17.05       16.39      1.19 o 
   3  13   4       36.53       32.70      1.17 o 
   4  13   4       94.36       94.83      1.40 o 
   5  13   4        8.30       12.04      1.60 o 
   6  13   4        0.01        0.91      1.28 o 
  -5  14   4        1.01        5.92      2.02 o 
  -4  14   4        5.23        7.90      1.82 o 
  -3  14   4        0.34        2.01      2.23 o 
  -2  14   4       14.16       14.40      1.30 o 
  -1  14   4       19.22       18.40      1.26 o 
   0  14   4       10.04        9.62      1.20 o 
   1  14   4        0.05        1.35      1.17 o 
   2  14   4        0.96        2.15      1.19 o 
   3  14   4       28.12       28.76      1.26 o 
   4  14   4        0.10        1.66      1.28 o 
   5  14   4        3.20        1.85      1.28 o 
  -4  15   4        0.73       -1.60      2.54 o 
  -3  15   4        0.12        3.40      1.59 o 
  -2  15   4        0.93        2.41      1.40 o 
  -1  15   4        4.53        6.50      1.28 o 
   0  15   4        0.01        1.07      1.11 o 
   1  15   4        0.01        1.17      1.24 o 
   2  15   4        0.04        1.07      1.16 o 
   3  15   4        1.29        2.08      1.30 o 
 -11   0   5       52.51       50.62      1.83 o 
  -9   0   5      356.96      359.04      7.25 o 
  -7   0   5       45.80       44.00      1.38 o 
  -5   0   5       19.40       19.43      1.47 o 
  -3   0   5       45.44       54.07      1.93 o 
  -1   0   5        0.19        0.90      1.62 o 
   1   0   5     2759.94     2843.77     74.67 o 
   3   0   5       42.43       33.63      1.27 o 
   5   0   5      222.54      199.06      4.52 o 
   7   0   5      196.19      195.40      5.65 o 
   9   0   5       13.85       21.06      1.29 o 
  11   0   5        4.13        5.67      1.36 o 
 -12   1   5       14.03       11.87      1.06 o 
 -11   1   5       30.39       28.83      1.17 o 
 -10   1   5       14.83       14.26      1.09 o 
  -9   1   5      609.09      606.93      6.57 o 
  -8   1   5       12.22       11.70      1.03 o 
  -7   1   5       90.29       88.73      1.68 o 
  -6   1   5        3.85        2.05      1.00 o 
  -5   1   5      986.52     1097.58      9.91 o 
  -4   1   5      637.10      613.01      8.45 o 
  -3   1   5      133.95      117.57      2.54 o 
  -2   1   5       41.15       49.83      1.25 o 
  -1   1   5       78.69       73.45      1.34 o 
   0   1   5      235.85      217.56      3.88 o 
   1   1   5      119.45      110.59      1.81 o 
   2   1   5        6.58       12.05      1.12 o 
   3   1   5       29.38       23.39      1.02 o 
   4   1   5      262.33      230.71      1.98 o 
   5   1   5        0.32        3.45      0.80 o 
   6   1   5      543.54      510.51      6.99 o 
   7   1   5        0.11        0.53      0.79 o 
   8   1   5      137.30      128.78      2.88 o 
   9   1   5        4.09        3.93      0.84 o 
  10   1   5        0.87        2.36      1.00 o 
  11   1   5       16.53       16.25      1.03 o 
 -12   2   5       25.10       24.13      1.24 o 
 -11   2   5        3.49        3.38      1.07 o 
 -10   2   5      126.38      128.34      1.71 o 
  -9   2   5        0.27        1.25      1.03 o 
  -8   2   5        5.62        6.43      1.02 o 
  -7   2   5       20.86       22.95      1.17 o 
  -6   2   5      177.94      171.01      1.71 o 
  -5   2   5      180.05      177.49      2.91 o 
  -4   2   5       35.16       43.35      1.56 o 
  -3   2   5       19.35       14.50      1.15 o 
  -2   2   5      348.47      310.31      8.80 o 
  -1   2   5     1865.86     1893.60     24.45 o 
   0   2   5     1768.47     1799.66     32.66 o 
   1   2   5       28.89       29.65      1.05 o 
   2   2   5     3852.08     4028.37     40.29 o 
   3   2   5        2.51        6.52      1.00 o 
   4   2   5      164.63      132.84      1.15 o 
   5   2   5       62.74       59.55      1.09 o 
   6   2   5     1064.56     1003.50     13.63 o 
   7   2   5        8.85       11.28      0.94 o 
   8   2   5        0.00        0.75      0.90 o 
   9   2   5       91.67       87.86      1.60 o 
  10   2   5       61.37       59.01      0.96 o 
  11   2   5        0.46        0.42      0.95 o 
 -12   3   5        8.84        9.34      1.49 o 
 -11   3   5       51.07       54.88      1.28 o 
 -10   3   5       31.86       33.00      1.12 o 
  -9   3   5      110.50      112.96      1.94 o 
  -8   3   5        5.81        5.28      1.04 o 
  -7   3   5        0.29        0.26      1.10 o 
  -6   3   5      304.01      318.28      3.07 o 
  -5   3   5      219.24      225.35      2.97 o 
  -4   3   5        4.33        3.07      1.10 o 
  -3   3   5        8.81       14.64      1.11 o 
  -2   3   5       93.32      109.48      2.68 o 
  -1   3   5       23.11       20.86      1.40 o 
   0   3   5      179.00      187.13      3.86 o 
   1   3   5     1500.11     1477.26     22.07 o 
   2   3   5       13.13       15.82      1.09 o 
   3   3   5      224.96      211.06      4.38 o 
   4   3   5      518.18      511.70      4.76 o 
   5   3   5      839.82      822.66      6.47 o 
   6   3   5      121.45      125.27      1.60 o 
   7   3   5      244.04      225.27      2.89 o 
   8   3   5      117.45      113.35      3.13 o 
   9   3   5       79.91       90.03      1.55 o 
  10   3   5       20.33       23.94      1.00 o 
  11   3   5        5.84        8.04      0.97 o 
 -11   4   5        0.18        2.44      1.12 o 
 -10   4   5        9.30        9.35      1.03 o 
  -9   4   5        1.29        2.25      1.06 o 
  -8   4   5       62.57       59.11      1.11 o 
  -7   4   5        0.27        1.98      1.02 o 
  -6   4   5       29.60       33.86      1.35 o 
  -5   4   5        3.21        4.31      1.09 o 
  -4   4   5      102.58      104.59      1.42 o 
  -3   4   5      181.97      182.95      3.00 o 
  -2   4   5      123.23      129.96      2.40 o 
  -1   4   5     1036.51     1062.38     14.38 o 
   0   4   5       37.80       32.44      1.16 o 
   1   4   5        0.58        0.76      0.91 o 
   2   4   5      111.02      101.43      3.51 o 
   3   4   5       78.11       75.64      1.37 o 
   4   4   5       88.00       90.83      1.45 o 
   5   4   5        4.92        3.80      0.89 o 
   6   4   5      149.93      141.07      2.48 o 
   7   4   5        0.87        1.97      0.89 o 
   8   4   5        7.15       11.16      1.17 o 
   9   4   5        0.55        2.60      0.91 o 
  10   4   5        0.99        1.76      1.05 o 
  11   4   5        7.61       11.21      1.07 o 
 -11   5   5        0.21        1.52      1.07 o 
 -10   5   5       10.71        9.80      1.17 o 
  -9   5   5        4.41        6.33      1.15 o 
  -8   5   5       28.30       27.25      1.19 o 
  -7   5   5        6.54        8.29      1.01 o 
  -6   5   5      118.83      115.44      2.44 o 
  -5   5   5      130.38      128.10      1.91 o 
  -4   5   5       34.19       33.07      1.38 o 
  -3   5   5       92.26       93.23      1.73 o 
  -2   5   5       62.71       63.14      2.74 o 
  -1   5   5      421.67      422.42      8.22 o 
   0   5   5       75.33       77.66      1.37 o 
   1   5   5       23.65       29.53      1.08 o 
   2   5   5       61.22       55.56      1.15 o 
   3   5   5       99.96       97.83      1.94 o 
   4   5   5      515.33      497.23      8.07 o 
   5   5   5       45.58       43.62      1.41 o 
   6   5   5        0.02        1.36      1.00 o 
   7   5   5       64.10       66.40      1.92 o 
   8   5   5        0.09        1.90      0.92 o 
   9   5   5       68.33       69.53      1.24 o 
  10   5   5       31.40       30.16      1.05 o 
  11   5   5        0.24        0.12      1.14 o 
 -11   6   5        5.10        7.01      1.24 o 
 -10   6   5        0.18       -1.22      1.22 o 
  -9   6   5       46.87       50.20      1.27 o 
  -8   6   5        0.15        2.91      1.28 o 
  -7   6   5        1.48        1.40      0.98 o 
  -6   6   5       49.07       47.05      1.22 o 
  -5   6   5      111.02      110.43      1.53 o 
  -4   6   5      161.49      158.76      2.92 o 
  -3   6   5       53.58       52.79      1.68 o 
  -2   6   5       49.34       51.51      1.19 o 
  -1   6   5       47.64       43.41      1.79 o 
   0   6   5       78.13       73.59      1.45 o 
   1   6   5       23.04       20.71      1.22 o 
   2   6   5      256.49      244.20      5.09 o 
   3   6   5      122.74      115.18      2.53 o 
   4   6   5       93.90       89.38      1.41 o 
   5   6   5        0.29        0.72      0.95 o 
   6   6   5       14.04       13.33      0.90 o 
   7   6   5       51.15       46.76      1.68 o 
   8   6   5        0.48        1.16      0.98 o 
   9   6   5        1.48        3.34      0.97 o 
  10   6   5        1.70        2.94      1.05 o 
 -10   7   5        8.69       10.54      1.20 o 
  -9   7   5       30.22       31.45      1.21 o 
  -8   7   5        0.64        3.49      1.10 o 
  -7   7   5        0.92        1.10      0.99 o 
  -6   7   5        1.07        0.25      1.17 o 
  -5   7   5        1.33        3.74      1.16 o 
  -4   7   5       30.10       36.55      2.50 o 
  -3   7   5       36.81       39.80      1.25 o 
  -2   7   5        4.76        5.59      1.20 o 
  -1   7   5        0.01       -0.07      1.17 o 
   0   7   5      286.53      267.71      3.43 o 
   1   7   5        0.14        2.43      1.19 o 
   2   7   5        0.77        2.20      1.16 o 
   3   7   5      197.86      188.79      3.42 o 
   4   7   5        8.13        6.85      1.00 o 
   5   7   5        9.42        9.78      1.05 o 
   6   7   5       30.80       30.88      0.98 o 
   7   7   5       85.50       81.87      2.07 o 
   8   7   5       58.63       59.56      1.49 o 
   9   7   5        3.24        4.79      1.27 o 
  10   7   5        0.07        2.15      0.94 o 
 -10   8   5        2.53        3.65      1.32 o 
  -9   8   5        4.69        9.13      1.39 o 
  -8   8   5       11.00       12.79      1.33 o 
  -7   8   5        2.66        4.14      1.12 o 
  -6   8   5       16.22       16.07      1.12 o 
  -5   8   5       32.36       33.06      1.27 o 
  -4   8   5        1.37        2.10      1.22 o 
  -3   8   5        9.60       10.78      1.09 o 
  -2   8   5       12.82       14.55      1.22 o 
  -1   8   5       30.50       31.39      1.38 o 
   0   8   5      211.20      228.87      2.94 o 
   1   8   5        6.09        5.97      1.17 o 
   2   8   5        4.25        4.34      1.03 o 
   3   8   5      105.88      103.58      2.03 o 
   4   8   5        6.29        8.90      1.10 o 
   5   8   5       32.61       30.21      1.07 o 
   6   8   5       80.63       77.07      1.55 o 
   7   8   5       18.94       21.44      1.08 o 
   8   8   5       19.70       22.70      1.16 o 
   9   8   5        8.13        5.81      1.00 o 
  10   8   5        0.49        0.23      4.04 o 
 -10   9   5        5.45        4.72      3.50 o 
  -9   9   5        2.34        2.81      1.20 o 
  -8   9   5        3.14        4.66      1.34 o 
  -7   9   5        0.16        2.35      1.14 o 
  -6   9   5       13.30       10.89      1.49 o 
  -5   9   5        1.91        3.85      1.40 o 
  -4   9   5        2.83        2.79      1.44 o 
  -3   9   5       12.40       12.16      1.46 o 
  -2   9   5       10.77       10.81      1.04 o 
  -1   9   5        7.76        9.80      1.15 o 
   0   9   5        0.66        1.30      1.04 o 
   1   9   5       24.07       25.64      1.11 o 
   2   9   5        1.50        4.49      1.04 o 
   3   9   5      170.39      165.28      3.43 o 
   4   9   5        5.65        5.96      1.12 o 
   5   9   5        8.98        9.91      0.96 o 
   6   9   5      123.39      124.33      2.73 o 
   7   9   5        1.77        3.50      1.06 o 
   8   9   5       24.19       21.51      1.25 o 
   9   9   5        5.94        8.49      1.10 o 
  -9  10   5        0.10        2.08      1.77 o 
  -8  10   5        0.11        1.98      1.51 o 
  -7  10   5        0.02       -0.44      1.48 o 
  -6  10   5        3.39        5.09      2.42 o 
  -5  10   5       28.71       28.57      4.12 o 
  -4  10   5       52.46       54.53      1.65 o 
  -3  10   5      110.05      108.42      1.87 o 
  -2  10   5      174.11      161.74      3.15 o 
  -1  10   5       94.49       94.24      2.20 o 
   0  10   5       15.44       14.73      1.15 o 
   1  10   5       70.22       70.88      1.21 o 
   2  10   5      308.35      298.15      3.16 o 
   3  10   5      185.20      194.35      3.82 o 
   4  10   5        0.02        0.73      0.92 o 
   5  10   5        0.05        1.84      1.07 o 
   6  10   5       76.42       73.77      1.75 o 
   7  10   5       16.21       21.16      1.11 o 
   8  10   5        1.06        1.82      1.24 o 
  -8  11   5       26.97       27.23      1.66 o 
  -7  11   5       16.98       12.88      1.50 o 
  -6  11   5      155.45      145.35     11.30 o 
  -5  11   5       72.76       63.68      3.90 o 
  -4  11   5       49.89       44.58      1.52 o 
  -3  11   5      122.55      121.21      3.85 o 
  -2  11   5       18.30       21.05      1.99 o 
  -1  11   5       86.05       80.53      1.35 o 
   0  11   5        0.09        0.82      1.07 o 
   1  11   5       21.44       21.02      1.08 o 
   2  11   5       45.07       45.37      1.22 o 
   3  11   5        3.16        4.21      1.03 o 
   4  11   5        4.45        5.53      1.09 o 
   5  11   5        0.00        0.47      1.10 o 
   6  11   5       10.50        9.85      1.14 o 
   7  11   5        1.29        2.39      1.18 o 
   8  11   5        0.08        1.44      1.10 o 
  -7  12   5        0.93        1.86      1.54 o 
  -6  12   5       39.49       40.74      2.80 o 
  -5  12   5       33.62       29.26      1.60 o 
  -4  12   5       24.10       22.51      1.96 o 
  -3  12   5        0.53        2.43      1.30 o 
  -2  12   5        2.37        4.88      1.26 o 
  -1  12   5       23.74       22.07      1.27 o 
   0  12   5       38.41       33.82      1.16 o 
   1  12   5       22.78       22.32      1.17 o 
   2  12   5       12.29       11.64      1.11 o 
   3  12   5       71.22       72.23      1.26 o 
   4  12   5       24.42       24.78      1.21 o 
   5  12   5       53.19       47.66      1.32 o 
   6  12   5        0.02        0.29      1.19 o 
   7  12   5        0.54        0.04      1.34 o 
  -6  13   5        0.29        1.71      1.84 o 
  -5  13   5        0.48        0.90      1.43 o 
  -4  13   5        1.43        1.97      1.23 o 
  -3  13   5        3.71        6.09      1.37 o 
  -2  13   5        0.28        1.31      1.34 o 
  -1  13   5        0.09       -0.51      1.28 o 
   0  13   5        0.59       -0.12      1.21 o 
   1  13   5        0.00       -0.73      1.24 o 
   2  13   5       13.00       14.86      1.05 o 
   3  13   5        0.50        0.52      1.19 o 
   4  13   5       13.38       12.10      1.16 o 
   5  13   5       43.18       34.90      1.29 o 
   6  13   5       22.70       22.90      1.39 o 
  -5  14   5        3.16        5.94      1.43 o 
  -4  14   5        0.03        1.16      1.56 o 
  -3  14   5        8.13        5.00      1.47 o 
  -2  14   5        0.20        1.59      1.33 o 
  -1  14   5        2.47        2.07      1.50 o 
   0  14   5        7.13        6.22      1.13 o 
   1  14   5        0.79        1.47      1.28 o 
   2  14   5        6.50        7.87      1.15 o 
   3  14   5       11.11        9.97      1.25 o 
   4  14   5       10.48       10.04      1.20 o 
  -2  15   5        3.54        2.99      1.50 o 
  -1  15   5        0.72        1.14      1.23 o 
   0  15   5        2.97        3.45      1.34 o 
   1  15   5        5.06        4.83      1.25 o 
   2  15   5        1.17        1.55      1.24 o 
 -10   0   6       70.38       70.00      2.23 o 
  -8   0   6      163.54      154.47      3.44 o 
  -6   0   6      164.41      168.38      2.68 o 
  -4   0   6       54.33       65.13      1.82 o 
  -2   0   6       47.93       52.40      1.74 o 
   0   0   6     2010.15     1915.24     48.12 o 
   2   0   6      152.71      172.86      2.75 o 
   4   0   6      738.61      732.59     15.37 o 
   6   0   6       92.38      100.86      1.35 o 
   8   0   6      149.87      161.28      2.41 o 
  10   0   6        8.68       12.06      1.52 o 
 -11   1   6       47.75       45.80      1.16 o 
 -10   1   6        1.30        1.45      1.03 o 
  -9   1   6       12.27       13.03      1.00 o 
  -8   1   6        9.29       10.34      0.95 o 
  -7   1   6       20.12       21.67      0.91 o 
  -6   1   6        0.42        2.40      0.93 o 
  -5   1   6       76.21       73.44      1.19 o 
  -4   1   6      138.71      151.93      4.43 o 
  -3   1   6      143.74      143.41      3.41 o 
  -2   1   6      803.25      837.29     17.44 o 
  -1   1   6      424.89      418.42      5.71 o 
   0   1   6      463.38      530.43      6.82 o 
   1   1   6     1183.73     1168.05     20.00 o 
   2   1   6      148.10      165.96      2.25 o 
   3   1   6      180.43      165.89      2.59 o 
   4   1   6       58.78       52.12      1.19 o 
   5   1   6      564.89      531.52      5.80 o 
   6   1   6        3.03        3.44      0.89 o 
   7   1   6       33.41       37.93      1.19 o 
   8   1   6      170.89      166.46      2.42 o 
   9   1   6       23.45       22.59      0.98 o 
  10   1   6        0.24        2.21      0.98 o 
  11   1   6       34.23       40.45      1.27 o 
 -11   2   6       58.80       54.85      1.14 o 
 -10   2   6      103.30      101.20      1.55 o 
  -9   2   6        0.28        0.90      0.93 o 
  -8   2   6      158.34      155.69      1.54 o 
  -7   2   6        4.28        5.42      1.00 o 
  -6   2   6      133.43      138.44      1.83 o 
  -5   2   6       19.20       19.17      1.06 o 
  -4   2   6      260.08      260.42      6.43 o 
  -3   2   6       36.82       38.52      1.21 o 
  -2   2   6      315.15      319.84      7.63 o 
  -1   2   6      374.98      381.21      3.40 o 
   0   2   6        8.52       12.81      1.14 o 
   1   2   6       27.48       35.16      1.17 o 
   2   2   6      134.45      123.26      2.26 o 
   3   2   6      211.18      191.06      2.20 o 
   4   2   6       39.11       33.69      0.97 o 
   5   2   6      225.50      206.21      3.18 o 
   6   2   6       63.04       58.02      1.45 o 
   7   2   6      208.10      195.84      3.40 o 
   8   2   6       47.16       47.84      0.99 o 
   9   2   6        3.02        4.15      0.94 o 
  10   2   6       30.93       32.70      1.04 o 
  11   2   6        8.93       11.36      1.07 o 
 -11   3   6        6.00        6.29      1.20 o 
 -10   3   6       38.23       38.71      1.23 o 
  -9   3   6        0.92        2.98      1.04 o 
  -8   3   6        0.15        0.61      0.90 o 
  -7   3   6       68.25       64.22      1.00 o 
  -6   3   6       66.65       69.66      1.36 o 
  -5   3   6      238.20      235.95      2.06 o 
  -4   3   6       25.67       25.73      1.16 o 
  -3   3   6       58.95       52.74      2.24 o 
  -2   3   6      126.00      132.01      4.18 o 
  -1   3   6      307.76      300.04      4.45 o 
   0   3   6      276.87      307.57      4.36 o 
   1   3   6      365.47      325.55      4.92 o 
   2   3   6      359.91      329.13      4.38 o 
   3   3   6       39.37       36.57      1.23 o 
   4   3   6      138.78      130.16      1.75 o 
   5   3   6        2.36        4.90      0.96 o 
   6   3   6       63.11       63.43      1.02 o 
   7   3   6       29.26       25.98      0.99 o 
   8   3   6       30.43       33.88      0.99 o 
   9   3   6        5.30        7.13      0.93 o 
  10   3   6        5.84        8.84      1.01 o 
  11   3   6       10.56        9.63      1.47 o 
 -11   4   6       55.25       51.08      1.57 o 
 -10   4   6       12.59       10.34      1.14 o 
  -9   4   6       14.21       17.01      1.09 o 
  -8   4   6       37.39       40.07      1.28 o 
  -7   4   6       77.87       83.53      1.33 o 
  -6   4   6       32.62       31.50      1.02 o 
  -5   4   6      329.76      343.57      5.76 o 
  -4   4   6       41.02       38.93      1.37 o 
  -3   4   6        0.35        2.91      1.27 o 
  -2   4   6       88.58       84.69      1.57 o 
  -1   4   6      229.37      214.08      4.19 o 
   0   4   6        0.11        1.33      1.06 o 
   1   4   6      113.49      118.82      2.13 o 
   2   4   6       50.97       49.37      1.14 o 
   3   4   6      298.69      292.55      4.83 o 
   4   4   6      216.16      209.05      4.08 o 
   5   4   6       14.72       12.94      1.04 o 
   6   4   6      337.29      314.76      4.16 o 
   7   4   6       57.85       60.70      1.12 o 
   8   4   6       14.18       12.35      1.01 o 
   9   4   6        2.82        3.04      1.09 o 
  10   4   6        0.32        0.77      1.07 o 
 -11   5   6        2.24        3.36      1.27 o 
 -10   5   6       23.03       27.43      1.19 o 
  -9   5   6        1.34        2.31      1.11 o 
  -8   5   6        6.52        7.05      1.06 o 
  -7   5   6       17.97       20.56      1.17 o 
  -6   5   6       82.88       85.22      1.65 o 
  -5   5   6        3.83        4.70      1.14 o 
  -4   5   6       17.88       22.09      1.18 o 
  -3   5   6       55.80       55.02      1.34 o 
  -2   5   6      250.16      236.35      4.40 o 
  -1   5   6      599.45      584.87      9.02 o 
   0   5   6      116.18      130.27      2.29 o 
   1   5   6       89.21       90.69      1.39 o 
   2   5   6       50.91       49.58      1.07 o 
   3   5   6      209.79      196.04      3.73 o 
   4   5   6      238.44      238.55      4.11 o 
   5   5   6        7.04        7.38      0.97 o 
   6   5   6      241.09      237.78      4.46 o 
   7   5   6       15.21       17.84      1.04 o 
   8   5   6       48.84       42.20      1.02 o 
   9   5   6        4.79        4.81      1.00 o 
  10   5   6        8.37        9.30      1.05 o 
 -10   6   6       15.91       15.51      1.21 o 
  -9   6   6        1.45        2.88      1.11 o 
  -8   6   6       28.96       31.20      1.16 o 
  -7   6   6       15.24       16.97      1.15 o 
  -6   6   6       64.70       62.72      2.19 o 
  -5   6   6        3.09        3.83      1.17 o 
  -4   6   6        6.18        3.53      1.18 o 
  -3   6   6       19.87       22.22      1.14 o 
  -2   6   6       15.11       16.32      1.15 o 
  -1   6   6        0.26       -0.28      1.42 o 
   0   6   6      317.55      312.70      5.92 o 
   1   6   6       20.32       24.56      1.27 o 
   2   6   6      311.17      299.09      5.65 o 
   3   6   6       41.38       33.70      1.17 o 
   4   6   6      547.27      530.91     10.76 o 
   5   6   6        2.25        3.62      0.93 o 
   6   6   6      193.56      185.05      3.10 o 
   7   6   6        0.01        2.30      1.00 o 
   8   6   6       19.19       21.38      1.05 o 
   9   6   6       28.76       35.29      1.53 o 
  10   6   6        0.79        2.92      1.15 o 
 -10   7   6        0.57        1.48      1.36 o 
  -9   7   6       10.72        8.83      1.43 o 
  -8   7   6        1.37        2.40      1.21 o 
  -7   7   6       21.22       18.41      1.24 o 
  -6   7   6        2.94        3.87      1.08 o 
  -5   7   6       47.16       45.93      1.28 o 
  -4   7   6      366.87      344.27      9.19 o 
  -3   7   6      137.57      119.79      3.04 o 
  -2   7   6      140.60      139.16      3.50 o 
  -1   7   6       68.24       65.92      1.82 o 
   0   7   6      582.13      537.48      3.91 o 
   1   7   6      556.07      534.41     11.19 o 
   2   7   6      331.02      333.25      4.87 o 
   3   7   6       19.83       21.63      1.09 o 
   4   7   6       40.19       40.80      1.08 o 
   5   7   6      241.70      237.44      5.10 o 
   6   7   6       44.02       46.44      1.12 o 
   7   7   6        0.60        2.44      0.96 o 
   8   7   6        0.02        1.88      1.07 o 
   9   7   6        2.16        3.08      1.01 o 
 -10   8   6        5.47        7.99      1.50 o 
  -9   8   6       25.26       27.17      1.42 o 
  -8   8   6        9.64       12.38      1.31 o 
  -7   8   6        0.00       -0.97      1.15 o 
  -6   8   6        0.19        2.37      1.33 o 
  -5   8   6       66.98       58.59      1.77 o 
  -4   8   6      218.66      207.80      4.61 o 
  -3   8   6      152.99      150.99      2.25 o 
  -2   8   6      113.85      107.86      2.20 o 
  -1   8   6        1.31        3.12      1.20 o 
   0   8   6       20.07       15.56      1.34 o 
   1   8   6       87.37       85.78      1.39 o 
   2   8   6       36.49       37.40      1.17 o 
   3   8   6       72.78       69.40      1.25 o 
   4   8   6        0.16        3.01      1.03 o 
   5   8   6       27.15       29.95      1.21 o 
   6   8   6        0.55        1.07      0.90 o 
   7   8   6       26.36       26.10      1.02 o 
   8   8   6        0.05        0.50      1.05 o 
   9   8   6        9.52       12.24      1.09 o 
  -9   9   6        0.05        4.30      1.84 o 
  -8   9   6        0.09        0.43      1.21 o 
  -7   9   6        4.24        7.04      1.32 o 
  -6   9   6        1.75       -0.17      1.41 o 
  -5   9   6        4.44        3.67      1.14 o 
  -4   9   6       29.59       26.34      1.27 o 
  -3   9   6        0.68        2.33      1.11 o 
  -2   9   6       36.36       36.00      1.14 o 
  -1   9   6        1.05        1.67      1.17 o 
   0   9   6        1.82        3.63      1.20 o 
   1   9   6      211.04      201.94      1.85 o 
   2   9   6      163.58      157.84      3.43 o 
   3   9   6      237.87      234.19      4.04 o 
   4   9   6        7.21        9.60      1.06 o 
   5   9   6        6.30        8.49      1.58 o 
   6   9   6        1.35        2.49      1.05 o 
   7   9   6        7.25        8.02      1.03 o 
   8   9   6        9.29        9.54      1.07 o 
  -8  10   6        0.97        3.36      1.34 o 
  -7  10   6        3.15        5.68      1.70 o 
  -6  10   6        3.52        1.01      1.24 o 
  -5  10   6        0.32       -0.11      1.33 o 
  -4  10   6        7.10        7.46      1.27 o 
  -3  10   6        0.13        2.26      1.05 o 
  -2  10   6        0.09       -0.24      1.13 o 
  -1  10   6       11.30       11.87      1.19 o 
   0  10   6        0.30        0.18      1.08 o 
   1  10   6       27.01       24.87      1.19 o 
   2  10   6        0.06        1.48      1.04 o 
   3  10   6       53.93       50.73      1.27 o 
   4  10   6      111.27      104.97      1.83 o 
   5  10   6       23.26       22.42      1.19 o 
   6  10   6        0.41        0.98      1.15 o 
   7  10   6        5.42        5.08      1.20 o 
   8  10   6       17.03       15.36      1.26 o 
  -8  11   6        0.22        1.96      2.64 o 
  -7  11   6        2.00        0.40      2.16 o 
  -6  11   6        1.90        4.66      1.48 o 
  -5  11   6       29.56       29.58      1.38 o 
  -4  11   6        0.14       -0.07      1.18 o 
  -3  11   6        2.83        3.03      1.26 o 
  -2  11   6       43.55       37.74      1.54 o 
  -1  11   6        1.33        2.53      1.16 o 
   0  11   6        0.91        0.82      1.03 o 
   1  11   6       62.87       56.79      1.24 o 
   2  11   6       28.55       28.03      1.21 o 
   3  11   6       81.36       75.91      1.27 o 
   4  11   6        4.49        6.21      1.10 o 
   5  11   6       11.42       11.38      1.14 o 
   6  11   6        0.08        0.93      1.17 o 
   7  11   6        6.86       10.69      1.19 o 
  -7  12   6        2.95        2.41      1.59 o 
  -6  12   6        3.62        3.37      1.54 o 
  -5  12   6        0.25        1.66      1.49 o 
  -4  12   6        1.54        1.82      1.23 o 
  -3  12   6        0.07       -0.47      1.17 o 
  -2  12   6        2.19        3.45      1.28 o 
  -1  12   6        6.19        7.59      1.22 o 
   0  12   6       24.69       22.89      1.28 o 
   1  12   6        1.90        3.34      1.22 o 
   2  12   6        7.74        7.40      1.13 o 
   3  12   6        3.17        4.13      1.07 o 
   4  12   6        0.36        1.22      1.15 o 
   5  12   6        9.14       10.87      1.23 o 
   6  12   6       17.14       14.10      1.24 o 
  -5  13   6        1.98        2.41      1.60 o 
  -4  13   6        6.76        8.99      1.52 o 
  -3  13   6        5.06        5.00      1.34 o 
  -2  13   6        4.33        6.20      1.31 o 
  -1  13   6        3.78        5.24      1.30 o 
   0  13   6        0.14        0.14      1.30 o 
   1  13   6        0.34        0.28      1.29 o 
   2  13   6        0.23       -0.43      1.12 o 
   3  13   6       10.22       10.66      1.18 o 
   4  13   6        2.40        2.30      1.15 o 
   5  13   6        0.61        2.39      1.22 o 
  -4  14   6        5.03        5.93      1.91 o 
  -3  14   6        0.43        0.67      1.32 o 
  -2  14   6        4.21        3.41      1.37 o 
  -1  14   6        0.03        1.49      1.26 o 
   0  14   6        0.27        0.64      1.36 o 
   1  14   6        6.23       10.24      1.39 o 
   2  14   6        0.41        1.74      1.19 o 
   3  14   6        2.03        2.22      1.28 o 
 -11   0   7        4.00        6.91      1.56 o 
  -9   0   7        7.51        7.17      1.43 o 
  -7   0   7      290.62      289.76      4.90 o 
  -5   0   7       17.50       19.67      1.79 o 
  -3   0   7      123.97      114.01      7.76 o 
  -1   0   7       26.75       35.98      1.61 o 
   1   0   7      639.90      559.80     16.18 o 
   3   0   7      291.30      270.81      7.62 o 
   5   0   7       43.39       43.98      2.05 o 
   7   0   7       28.48       34.13      1.47 o 
   9   0   7       30.07       34.31      1.51 o 
 -11   1   7        2.70        2.01      1.10 o 
 -10   1   7        1.49        0.31      1.04 o 
  -9   1   7       26.03       27.29      1.17 o 
  -8   1   7       16.94       16.38      1.01 o 
  -7   1   7       29.66       28.43      1.06 o 
  -6   1   7       59.52       56.70      1.33 o 
  -5   1   7      105.33      110.11      2.58 o 
  -4   1   7       90.23       87.92      1.93 o 
  -3   1   7       15.36       19.20      1.18 o 
  -2   1   7      402.83      394.81      7.58 o 
  -1   1   7       91.52       98.54      1.73 o 
   0   1   7      106.80      105.22      1.81 o 
   1   1   7        4.79        6.20      1.06 o 
   2   1   7      251.39      238.44      3.89 o 
   3   1   7       21.04       21.86      0.95 o 
   4   1   7        9.00        9.33      0.90 o 
   5   1   7      296.06      277.14      3.89 o 
   6   1   7        4.57        4.64      0.91 o 
   7   1   7      108.74      113.11      1.79 o 
   8   1   7       13.81       14.58      0.92 o 
   9   1   7        7.46        9.72      1.15 o 
  10   1   7        0.61        1.46      0.96 o 
 -11   2   7       18.62       19.76      1.18 o 
 -10   2   7        0.01        0.66      1.09 o 
  -9   2   7        2.37        4.24      0.96 o 
  -8   2   7        0.13        1.75      0.93 o 
  -7   2   7        1.62        2.50      0.94 o 
  -6   2   7       41.94       41.94      0.95 o 
  -5   2   7       41.77       41.11      1.11 o 
  -4   2   7       38.10       41.77      1.84 o 
  -3   2   7      244.86      249.81      6.78 o 
  -2   2   7       89.85       73.33      2.08 o 
  -1   2   7       13.70       17.00      1.19 o 
   0   2   7        0.18        2.15      1.03 o 
   1   2   7        3.62        5.73      1.02 o 
   2   2   7       29.58       30.62      1.08 o 
   3   2   7       98.79       95.59      1.77 o 
   4   2   7        7.78        8.72      0.85 o 
   5   2   7      225.63      219.09      1.75 o 
   6   2   7       39.35       41.61      1.15 o 
   7   2   7      121.68      111.94      1.46 o 
   8   2   7        1.16        0.60      0.95 o 
   9   2   7       18.56       21.93      1.02 o 
  10   2   7       58.04       62.47      1.63 o 
 -11   3   7       27.43       25.29      1.18 o 
 -10   3   7       41.09       41.44      1.19 o 
  -9   3   7        7.89        7.53      1.02 o 
  -8   3   7        2.30        2.90      1.04 o 
  -7   3   7      145.75      142.26      2.52 o 
  -6   3   7        0.06        0.69      0.92 o 
  -5   3   7        8.58        7.89      0.96 o 
  -4   3   7       17.31       16.85      1.29 o 
  -3   3   7        0.07        1.17      1.11 o 
  -2   3   7       48.70       54.83      2.71 o 
  -1   3   7      811.69      799.81     10.46 o 
   0   3   7      253.92      253.44      3.56 o 
   1   3   7        5.83        8.02      1.00 o 
   2   3   7        8.96        6.34      0.99 o 
   3   3   7      378.47      351.94      4.32 o 
   4   3   7      208.17      183.91      3.96 o 
   5   3   7       20.00       29.60      1.02 o 
   6   3   7       38.88       41.42      1.12 o 
   7   3   7       36.17       37.64      1.24 o 
   8   3   7        4.51        8.06      1.01 o 
   9   3   7       21.34       29.19      1.03 o 
  10   3   7        3.45        3.76      1.05 o 
 -10   4   7        2.90        2.53      1.10 o 
  -9   4   7        4.96        3.69      0.98 o 
  -8   4   7       36.11       35.65      1.07 o 
  -7   4   7        0.07        0.74      1.04 o 
  -6   4   7       50.27       44.68      1.06 o 
  -5   4   7      302.71      277.84      5.93 o 
  -4   4   7      114.78      105.59      2.46 o 
  -3   4   7      107.80      111.52      2.24 o 
  -2   4   7      645.46      648.37     15.52 o 
  -1   4   7      180.92      164.32      2.77 o 
   0   4   7     1966.74     1920.25     25.38 o 
   1   4   7       62.54       58.07      1.23 o 
   2   4   7      211.05      196.35      3.23 o 
   3   4   7        2.60        1.25      0.99 o 
   4   4   7      872.54      828.38     12.94 o 
   5   4   7       81.82       82.72      1.06 o 
   6   4   7       30.35       30.86      0.97 o 
   7   4   7       59.02       56.12      1.32 o 
   8   4   7       14.35       16.61      0.97 o 
   9   4   7       21.50       22.61      1.11 o 
  10   4   7       12.09       18.43      1.26 o 
 -10   5   7       28.13       28.05      1.21 o 
  -9   5   7       12.21       10.64      1.02 o 
  -8   5   7       27.58       25.10      1.04 o 
  -7   5   7        0.01        1.03      0.93 o 
  -6   5   7       95.97       81.81      1.75 o 
  -5   5   7      301.67      288.05      6.78 o 
  -4   5   7      158.80      152.88      3.91 o 
  -3   5   7      116.98      115.53      2.71 o 
  -2   5   7        2.46        3.69      1.27 o 
  -1   5   7       39.91       33.96      1.38 o 
   0   5   7        8.80       10.74      1.35 o 
   1   5   7      135.34      138.78      2.49 o 
   2   5   7       61.23       55.49      1.13 o 
   3   5   7       92.70       88.96      2.27 o 
   4   5   7        7.14        8.01      1.00 o 
   5   5   7      390.16      370.96      6.44 o 
   6   5   7        0.93        3.26      0.90 o 
   7   5   7       16.50       21.69      0.97 o 
   8   5   7        0.16        2.84      0.96 o 
   9   5   7       47.01       47.04      1.10 o 
  10   5   7        7.73       10.08      4.13 o 
 -10   6   7        2.48        2.88      1.12 o 
  -9   6   7        0.09        0.82      1.09 o 
  -8   6   7        7.79        9.60      1.02 o 
  -7   6   7        1.20        1.11      0.99 o 
  -6   6   7       59.76       50.19      1.18 o 
  -5   6   7       18.40       15.70      1.29 o 
  -4   6   7       19.11       19.99      1.22 o 
  -3   6   7      233.44      220.94      5.51 o 
  -2   6   7       67.42       71.42      2.89 o 
  -1   6   7        2.08        3.49      1.26 o 
   0   6   7      480.36      435.94      7.90 o 
   1   6   7      661.22      637.67      9.34 o 
   2   6   7      145.00      140.03      2.54 o 
   3   6   7       30.67       30.85      1.20 o 
   4   6   7        1.47        1.20      1.09 o 
   5   6   7        2.65        2.85      1.49 o 
   6   6   7        5.82        5.84      0.97 o 
   7   6   7       87.10       91.34      1.76 o 
   8   6   7       52.03       49.27      1.36 o 
   9   6   7        6.16        6.00      0.94 o 
 -10   7   7        1.36        3.27      3.22 o 
  -9   7   7       16.67       14.80      1.33 o 
  -8   7   7       16.00       18.64      1.15 o 
  -7   7   7        3.96        3.76      1.01 o 
  -6   7   7       62.30       62.50      3.12 o 
  -5   7   7        2.52        2.56      1.19 o 
  -4   7   7        4.97        2.66      1.26 o 
  -3   7   7       10.69       10.96      1.25 o 
  -2   7   7       27.32       28.08      1.17 o 
  -1   7   7        1.42        2.01      1.21 o 
   0   7   7        0.48        3.24      1.36 o 
   1   7   7       71.24       71.16      2.46 o 
   2   7   7        0.98        1.73      1.18 o 
   3   7   7      368.31      363.96      6.55 o 
   4   7   7       22.92       24.28      1.07 o 
   5   7   7        0.17        1.82      0.90 o 
   6   7   7       16.15       12.53      1.02 o 
   7   7   7       19.04       19.81      1.05 o 
   8   7   7        9.14        9.50      1.09 o 
   9   7   7        0.71        0.74      1.06 o 
  -9   8   7        1.71        1.83      1.11 o 
  -8   8   7        1.08        2.32      1.25 o 
  -7   8   7       31.74       33.18      1.41 o 
  -6   8   7       19.07       20.93      1.16 o 
  -5   8   7        2.31        1.41      1.28 o 
  -4   8   7       83.84       70.16      1.98 o 
  -3   8   7       52.42       45.62      1.28 o 
  -2   8   7       93.64      100.04      1.37 o 
  -1   8   7       19.23       17.55      1.32 o 
   0   8   7      273.10      249.08      2.36 o 
   1   8   7      228.05      224.89      3.25 o 
   2   8   7        2.43        4.16      1.15 o 
   3   8   7       35.21       34.97      1.26 o 
   4   8   7        8.09        9.02      1.02 o 
   5   8   7       88.37       89.66      2.05 o 
   6   8   7       13.04       17.23      1.02 o 
   7   8   7       25.43       27.06      1.09 o 
   8   8   7        3.14        4.45      1.12 o 
  -8   9   7        3.70        8.30      1.40 o 
  -7   9   7        0.10        0.23      1.21 o 
  -6   9   7        5.18        5.52      1.25 o 
  -5   9   7       10.06        8.80      1.32 o 
  -4   9   7        0.01        0.80      1.05 o 
  -3   9   7        6.31        9.42      1.16 o 
  -2   9   7       18.47       17.41      1.20 o 
  -1   9   7       82.26       84.54      2.24 o 
   0   9   7        0.85        0.66      1.28 o 
   1   9   7        5.67        5.22      1.17 o 
   2   9   7        3.83        3.00      1.19 o 
   3   9   7      126.90      128.05      1.53 o 
   4   9   7       47.03       42.33      1.57 o 
   5   9   7        2.66        6.10      1.24 o 
   6   9   7       10.63       11.85      1.09 o 
   7   9   7       13.63       16.04      1.06 o 
   8   9   7       14.20       13.49      1.10 o 
  -8  10   7        0.02        3.69      1.89 o 
  -7  10   7        0.60        2.62      1.27 o 
  -6  10   7        1.49        3.30      1.18 o 
  -5  10   7       43.15       49.52      2.59 o 
  -4  10   7        4.17        4.93      1.15 o 
  -3  10   7        0.13        1.47      1.08 o 
  -2  10   7        2.67        4.34      1.15 o 
  -1  10   7       15.40       17.62      1.11 o 
   0  10   7        1.96        3.15      1.61 o 
   1  10   7        3.51        5.30      1.11 o 
   2  10   7       15.93       16.90      1.30 o 
   3  10   7        0.71        0.19      1.17 o 
   4  10   7        4.93        6.91      1.16 o 
   5  10   7        2.97        4.67      1.10 o 
   6  10   7        0.01        3.17      1.65 o 
   7  10   7        1.83        2.74      1.24 o 
  -7  11   7        0.37        2.29      1.42 o 
  -6  11   7        2.67        3.41      1.28 o 
  -5  11   7        7.02        6.92      2.04 o 
  -4  11   7        4.90        6.34      1.20 o 
  -3  11   7        8.92       11.23      1.28 o 
  -2  11   7        0.39        0.46      1.03 o 
  -1  11   7        1.18        1.69      1.05 o 
   0  11   7       19.53       24.13      1.30 o 
   1  11   7       18.76       18.07      1.14 o 
   2  11   7       14.27       13.76      1.12 o 
   3  11   7        7.45        6.95      1.06 o 
   4  11   7       42.04       37.59      1.25 o 
   5  11   7        0.83        3.68      1.14 o 
   6  11   7        0.33        1.33      1.01 o 
  -6  12   7        3.94        5.39      1.44 o 
  -5  12   7        0.03        2.04      1.31 o 
  -4  12   7        0.20        2.96      1.27 o 
  -3  12   7        6.62        8.16      1.11 o 
  -2  12   7        0.82        3.72      1.13 o 
  -1  12   7        0.00        1.60      1.17 o 
   0  12   7       32.20       32.08      1.33 o 
   1  12   7        0.70        1.71      1.24 o 
   2  12   7       14.59       15.43      1.15 o 
   3  12   7        1.91        2.85      1.06 o 
   4  12   7        0.10        1.50      1.17 o 
   5  12   7        0.00        1.99      1.22 o 
  -4  13   7        0.00        2.14      1.26 o 
  -3  13   7        0.90        2.79      1.36 o 
  -2  13   7        0.03       -0.50      1.29 o 
  -1  13   7        3.40        4.60      1.48 o 
   0  13   7        1.18        2.14      1.30 o 
   1  13   7        5.83        7.60      1.28 o 
   2  13   7        1.49        2.82      1.27 o 
   3  13   7        2.63        4.54      1.23 o 
   4  13   7        1.73        2.50      1.88 o 
  -2  14   7        1.32        4.58      2.48 o 
  -1  14   7        7.31        6.63      1.19 o 
   0  14   7        0.34        0.96      1.36 o 
   1  14   7       10.25       13.10      2.02 o 
 -10   0   8        4.77        5.35      2.10 o 
  -8   0   8      135.60      134.12      2.32 o 
  -6   0   8        6.66        8.23      1.42 o 
  -4   0   8       58.47       61.40      3.62 o 
  -2   0   8      827.29      827.00     18.84 o 
   0   0   8        0.23        0.42      1.52 o 
   2   0   8      403.44      354.09      9.13 o 
   4   0   8        3.54        3.17      1.29 o 
   6   0   8        9.32       10.21      1.36 o 
   8   0   8       24.43       36.13      1.44 o 
  10   0   8       35.54       43.31      3.75 o 
 -10   1   8        4.96        5.86      1.08 o 
  -9   1   8       15.06       13.51      1.06 o 
  -8   1   8        2.05        1.15      1.02 o 
  -7   1   8       44.19       45.28      1.19 o 
  -6   1   8       80.21       76.04      1.33 o 
  -5   1   8       35.46       34.68      1.28 o 
  -4   1   8        5.90        8.09      1.25 o 
  -3   1   8      383.75      388.25      7.49 o 
  -2   1   8      500.74      495.54      8.51 o 
  -1   1   8      493.23      498.56      5.58 o 
   0   1   8       19.05       21.14      1.06 o 
   1   1   8       34.67       30.10      0.97 o 
   2   1   8      466.25      427.26      7.13 o 
   3   1   8      101.97       98.17      1.64 o 
   4   1   8      410.01      390.75      5.21 o 
   5   1   8       27.84       32.64      1.02 o 
   6   1   8       44.11       36.33      1.38 o 
   7   1   8        7.22        7.22      0.99 o 
   8   1   8       79.41       82.63      1.31 o 
   9   1   8       22.20       29.11      1.13 o 
 -10   2   8        1.82        1.51      1.12 o 
  -9   2   8        0.82        2.34      1.05 o 
  -8   2   8       74.19       69.44      1.63 o 
  -7   2   8       15.52       13.52      1.03 o 
  -6   2   8      161.65      160.29      3.52 o 
  -5   2   8      123.15      118.86      3.38 o 
  -4   2   8       23.42       26.10      1.45 o 
  -3   2   8       32.88       35.47      1.25 o 
  -2   2   8       11.64       14.36      1.22 o 
  -1   2   8      112.31      114.67      1.93 o 
   0   2   8       28.75       28.43      1.05 o 
   1   2   8      120.29      111.28      3.50 o 
   2   2   8       55.13       61.00      1.98 o 
   3   2   8      368.21      353.94      5.70 o 
   4   2   8       10.22        9.37      1.21 o 
   5   2   8      113.13      103.45      1.10 o 
   6   2   8       60.69       70.45      1.66 o 
   7   2   8       49.02       49.44      1.02 o 
   8   2   8        0.00        0.65      0.94 o 
   9   2   8        1.14        3.83      0.98 o 
 -10   3   8        0.97        1.61      1.08 o 
  -9   3   8        4.18        3.79      1.08 o 
  -8   3   8       86.57       81.92      1.66 o 
  -7   3   8        9.80        9.28      1.03 o 
  -6   3   8        0.12        1.88      1.05 o 
  -5   3   8       33.67       32.47      1.20 o 
  -4   3   8      186.43      175.59      7.74 o 
  -3   3   8        4.57        4.47      1.08 o 
  -2   3   8       29.42       28.97      1.25 o 
  -1   3   8      391.40      370.67      5.45 o 
   0   3   8      809.78      772.02     12.27 o 
   1   3   8       17.92       18.25      1.12 o 
   2   3   8      107.38       99.82      1.30 o 
   3   3   8       21.87       19.73      0.93 o 
   4   3   8        0.29        1.48      0.92 o 
   5   3   8        6.60        7.98      1.03 o 
   6   3   8       92.82       97.37      1.42 o 
   7   3   8       41.22       43.14      1.03 o 
   8   3   8       48.17       51.44      1.08 o 
   9   3   8        0.26        3.82      1.09 o 
 -10   4   8        5.89        4.83      1.15 o 
  -9   4   8        0.00        0.84      1.09 o 
  -8   4   8       26.69       26.04      1.05 o 
  -7   4   8       15.54       16.66      1.06 o 
  -6   4   8       30.88       30.62      1.29 o 
  -5   4   8       10.31       12.65      1.07 o 
  -4   4   8       15.51       20.09      1.35 o 
  -3   4   8      104.31      100.99      2.00 o 
  -2   4   8        8.52        8.77      1.27 o 
  -1   4   8        0.71        2.68      1.31 o 
   0   4   8      126.43      122.85      2.66 o 
   1   4   8       11.08       10.68      0.90 o 
   2   4   8       30.71       32.66      1.48 o 
   3   4   8       95.81       86.66      1.89 o 
   4   4   8        1.20        3.45      0.88 o 
   5   4   8       97.10       86.06      2.40 o 
   6   4   8        0.01        2.14      1.01 o 
   7   4   8        4.00        5.29      0.98 o 
   8   4   8       25.73       24.05      1.28 o 
   9   4   8        6.13        7.57      1.05 o 
 -10   5   8        0.63        0.46      1.21 o 
  -9   5   8        5.47        6.61      1.15 o 
  -8   5   8        0.39        1.42      1.03 o 
  -7   5   8       66.35       61.64      1.94 o 
  -6   5   8       20.77       18.37      1.61 o 
  -5   5   8      182.87      164.83      3.15 o 
  -4   5   8        0.22       -1.07      1.13 o 
  -3   5   8       64.52       58.94      2.14 o 
  -2   5   8      525.95      494.54     11.37 o 
  -1   5   8      316.48      288.08      7.50 o 
   0   5   8      245.48      239.31      2.64 o 
   1   5   8        0.45        2.89      0.92 o 
   2   5   8        0.31        2.03      0.97 o 
   3   5   8        2.03        2.74      0.97 o 
   4   5   8      176.63      177.16      2.48 o 
   5   5   8       37.80       41.19      1.04 o 
   6   5   8       66.39       63.11      1.25 o 
   7   5   8        3.95        4.55      0.93 o 
   8   5   8        2.63        5.11      1.01 o 
   9   5   8       18.98       16.88      1.17 o 
  -9   6   8        3.13        4.52      1.29 o 
  -8   6   8        6.13        8.25      1.08 o 
  -7   6   8       34.18       30.59      1.18 o 
  -6   6   8       10.18        9.15      1.28 o 
  -5   6   8       13.77       11.71      1.50 o 
  -4   6   8       54.24       59.57      1.47 o 
  -3   6   8        4.84        4.89      1.10 o 
  -2   6   8      116.81      115.37      1.75 o 
  -1   6   8       61.76       64.53      2.15 o 
   0   6   8       50.70       53.72      1.26 o 
   1   6   8       60.37       55.60      1.20 o 
   2   6   8        5.49        3.79      1.06 o 
   3   6   8       15.83       17.66      0.99 o 
   4   6   8      186.44      195.12      4.59 o 
   5   6   8        1.22        4.74      1.07 o 
   6   6   8       12.33       17.76      1.03 o 
   7   6   8        9.02        6.97      1.01 o 
   8   6   8       30.02       32.12      1.31 o 
  -9   7   8        1.96        4.07      1.18 o 
  -8   7   8        3.33        4.95      1.24 o 
  -7   7   8        2.43        4.86      1.10 o 
  -6   7   8       49.98       52.98      1.68 o 
  -5   7   8        0.01       -0.15      1.19 o 
  -4   7   8        0.19        1.11      1.14 o 
  -3   7   8       82.08       83.92      2.26 o 
  -2   7   8       18.24       18.89      1.20 o 
  -1   7   8       87.23       86.58      1.47 o 
   0   7   8        3.13        5.13      1.29 o 
   1   7   8       81.20       77.66      1.49 o 
   2   7   8       35.78       36.85      1.34 o 
   3   7   8      124.01      121.48      2.24 o 
   4   7   8       28.13       31.16      0.99 o 
   5   7   8       54.07       51.26      1.27 o 
   6   7   8        1.33        2.84      0.98 o 
   7   7   8        5.53        4.23      0.97 o 
   8   7   8        8.83        7.56      1.15 o 
  -8   8   8        1.27        2.35      1.33 o 
  -7   8   8       10.16       12.81      1.32 o 
  -6   8   8       13.17       14.47      1.75 o 
  -5   8   8       17.00       17.71      1.28 o 
  -4   8   8       29.78       28.15      1.17 o 
  -3   8   8        0.28       -0.34      1.02 o 
  -2   8   8       50.08       49.59      1.49 o 
  -1   8   8       19.00       18.79      1.19 o 
   0   8   8        0.02        0.81      1.19 o 
   1   8   8       45.56       41.60      1.24 o 
   2   8   8      203.47      186.74      2.98 o 
   3   8   8        0.03        2.51      1.10 o 
   4   8   8       85.63       81.92      2.32 o 
   5   8   8       15.57       14.40      0.99 o 
   6   8   8       44.27       39.42      1.14 o 
   7   8   8        0.01        1.77      1.03 o 
  -8   9   8        0.73        3.05      1.43 o 
  -7   9   8        0.42        1.86      1.12 o 
  -6   9   8        0.01        1.21      1.26 o 
  -5   9   8        0.18        2.96      1.32 o 
  -4   9   8       56.85       61.39      2.69 o 
  -3   9   8       20.54       18.35      1.73 o 
  -2   9   8        4.28        6.53      1.07 o 
  -1   9   8       38.53       34.87      1.21 o 
   0   9   8       48.56       48.40      1.19 o 
   1   9   8        0.74        2.82      1.23 o 
   2   9   8        1.57        4.86      1.17 o 
   3   9   8       14.98       18.17      1.20 o 
   4   9   8       22.14       19.70      1.20 o 
   5   9   8        3.70        7.59      1.21 o 
   6   9   8        7.22       10.00      1.18 o 
   7   9   8        8.30        6.48      1.23 o 
  -7  10   8        9.91       11.39      1.46 o 
  -6  10   8        1.54        3.77      1.24 o 
  -5  10   8        0.10       -1.16      1.41 o 
  -4  10   8        3.53        2.41      1.35 o 
  -3  10   8        1.88        3.47      1.12 o 
  -2  10   8        0.01        4.29      1.26 o 
  -1  10   8       13.93       18.10      2.07 o 
   0  10   8        0.73        1.43      1.11 o 
   1  10   8       54.88       52.20      1.32 o 
   2  10   8       57.88       57.51      1.55 o 
   3  10   8        0.00        1.06      1.11 o 
   4  10   8        3.16        5.20      1.23 o 
   5  10   8        0.02        1.60      1.22 o 
   6  10   8        7.31        7.31      1.28 o 
  -6  11   8        3.07        5.53      1.44 o 
  -5  11   8        5.88        8.83      1.44 o 
  -4  11   8        3.06        1.74      1.17 o 
  -3  11   8        5.95        9.10      1.28 o 
  -2  11   8        8.29        9.24      1.15 o 
  -1  11   8        8.46       12.86      1.18 o 
   0  11   8        0.83        1.63      1.21 o 
   1  11   8       13.04       16.32      1.28 o 
   2  11   8        6.07        6.77      1.27 o 
   3  11   8        0.08       -0.20      1.12 o 
   4  11   8       32.14       30.67      1.33 o 
   5  11   8        5.47        8.20      1.31 o 
  -5  12   8        1.29        2.77      4.54 o 
  -4  12   8        3.01        6.36      1.45 o 
  -3  12   8        1.08        1.32      1.24 o 
  -2  12   8        5.50        4.81      1.31 o 
  -1  12   8        1.79        0.21      1.29 o 
   0  12   8        0.30        0.30      1.26 o 
   1  12   8       10.01        9.45      1.31 o 
   2  12   8       11.07       13.74      1.35 o 
   3  12   8       19.88       17.96      1.30 o 
   4  12   8        8.40       11.13      1.25 o 
  -2  13   8        5.80        6.38      1.41 o 
  -1  13   8        0.78        0.88      1.31 o 
   0  13   8        0.15        2.17      1.32 o 
   1  13   8        9.43       11.48      1.34 o 
   2  13   8        1.08        0.68      1.89 o 
  -9   0   9       53.96       53.27      2.89 o 
  -7   0   9       27.69       23.88      1.76 o 
  -5   0   9      190.76      186.83     10.81 o 
  -3   0   9      252.21      245.06     11.05 o 
  -1   0   9      699.04      682.12      8.41 o 
   1   0   9       18.13       23.28      1.56 o 
   3   0   9        1.35        2.97      1.29 o 
   5   0   9      173.94      180.61      4.55 o 
   7   0   9       85.81      100.18      3.49 o 
   9   0   9       45.30       45.73      1.97 o 
 -10   1   9        1.55        2.18      1.13 o 
  -9   1   9       42.50       40.40      1.20 o 
  -8   1   9        1.62        2.50      1.03 o 
  -7   1   9       53.60       54.22      1.13 o 
  -6   1   9        9.75       12.22      1.12 o 
  -5   1   9       29.93       30.38      1.22 o 
  -4   1   9       23.39       25.40      1.34 o 
  -3   1   9        1.90        3.93      1.12 o 
  -2   1   9        0.07        1.68      1.04 o 
  -1   1   9      266.85      264.51      2.35 o 
   0   1   9        0.46        3.46      1.03 o 
   1   1   9      233.47      223.48      3.81 o 
   2   1   9        8.14       13.11      1.02 o 
   3   1   9      259.30      214.70      3.45 o 
   4   1   9        1.45        2.62      1.00 o 
   5   1   9        4.42       11.03      1.27 o 
   6   1   9       42.59       44.89      1.03 o 
   7   1   9       18.50       20.67      0.93 o 
   8   1   9        2.10        3.17      0.97 o 
   9   1   9        0.03        2.18      1.06 o 
 -10   2   9        0.03        1.74      1.76 o 
  -9   2   9        0.16        2.27      1.12 o 
  -8   2   9       73.99       73.96      1.77 o 
  -7   2   9       37.02       32.56      1.38 o 
  -6   2   9      105.78      102.93      2.76 o 
  -5   2   9       13.86       15.62      1.30 o 
  -4   2   9      635.35      631.21     21.82 o 
  -3   2   9       85.65       74.17      2.98 o 
  -2   2   9      882.66      883.85     16.40 o 
  -1   2   9       71.06       69.10      1.15 o 
   0   2   9       56.01       57.08      1.20 o 
   1   2   9      114.49      114.17      1.77 o 
   2   2   9       50.21       47.65      1.57 o 
   3   2   9      330.15      318.38      5.46 o 
   4   2   9       28.42       31.13      1.10 o 
   5   2   9       48.44       44.18      1.04 o 
   6   2   9       30.23       26.89      1.01 o 
   7   2   9       25.50       25.16      1.14 o 
   8   2   9        5.51        7.61      1.11 o 
   9   2   9        3.03        6.01      1.08 o 
  -9   3   9        5.16        5.52      1.19 o 
  -8   3   9       27.79       24.71      1.40 o 
  -7   3   9       41.06       39.45      1.13 o 
  -6   3   9        2.71        5.36      1.16 o 
  -5   3   9        1.78        1.89      1.02 o 
  -4   3   9        7.87        8.72      1.27 o 
  -3   3   9      237.61      243.41      6.21 o 
  -2   3   9        1.06        2.69      1.20 o 
  -1   3   9       29.85       27.87      1.17 o 
   0   3   9       12.23       10.95      1.01 o 
   1   3   9       22.19       21.29      1.15 o 
   2   3   9       33.77       30.70      1.03 o 
   3   3   9       49.24       53.40      1.10 o 
   4   3   9       13.62       16.92      1.01 o 
   5   3   9        4.63        5.64      0.99 o 
   6   3   9        3.98        3.07      1.03 o 
   7   3   9       28.74       35.36      1.18 o 
   8   3   9        5.50        7.18      1.01 o 
  -9   4   9        2.42        4.22      1.23 o 
  -8   4   9        5.23        7.01      1.15 o 
  -7   4   9        4.29        6.57      1.10 o 
  -6   4   9        0.69        3.45      1.09 o 
  -5   4   9        0.84        2.13      1.14 o 
  -4   4   9        4.53        7.89      1.30 o 
  -3   4   9       19.75       18.80      1.27 o 
  -2   4   9       43.61       48.27      1.48 o 
  -1   4   9        1.94        5.00      1.16 o 
   0   4   9        3.78        5.75      1.01 o 
   1   4   9      141.24      138.05      2.22 o 
   2   4   9       20.72       19.55      1.09 o 
   3   4   9       90.90       92.50      1.96 o 
   4   4   9      103.52       98.52      1.13 o 
   5   4   9       14.34       11.96      0.94 o 
   6   4   9        3.06        3.07      0.98 o 
   7   4   9       16.82       14.43      1.03 o 
   8   4   9       21.10       21.96      1.12 o 
  -9   5   9        6.25        6.96      1.25 o 
  -8   5   9        0.52        0.24      1.09 o 
  -7   5   9       19.05       21.49      1.15 o 
  -6   5   9       31.47       31.14      1.27 o 
  -5   5   9       17.98       18.03      1.18 o 
  -4   5   9        1.44        1.94      1.48 o 
  -3   5   9        1.22        2.60      1.28 o 
  -2   5   9        1.29        2.98      1.09 o 
  -1   5   9       60.62       54.05      1.30 o 
   0   5   9       53.83       45.88      1.21 o 
   1   5   9      163.15      146.12      3.35 o 
   2   5   9      209.92      203.59      3.31 o 
   3   5   9       10.44       11.55      1.06 o 
   4   5   9        0.01        0.31      0.91 o 
   5   5   9       72.11       65.03      1.34 o 
   6   5   9       45.18       40.70      1.42 o 
   7   5   9        0.46       -0.13      1.08 o 
   8   5   9        1.24        3.38      1.12 o 
  -8   6   9        1.32        1.94      1.24 o 
  -7   6   9        0.63        3.17      1.29 o 
  -6   6   9        6.73       10.92      1.16 o 
  -5   6   9       30.41       32.32      1.83 o 
  -4   6   9       16.98       14.10      1.27 o 
  -3   6   9        5.91        7.47      1.16 o 
  -2   6   9       57.35       50.73      2.44 o 
  -1   6   9       58.47       54.98      2.34 o 
   0   6   9       21.78       19.74      1.29 o 
   1   6   9        8.14        9.70      1.23 o 
   2   6   9       28.01       31.71      1.14 o 
   3   6   9        2.05        1.54      0.95 o 
   4   6   9        1.25        2.71      1.18 o 
   5   6   9        1.84        3.61      1.07 o 
   6   6   9        9.12        9.06      1.07 o 
   7   6   9       19.32       19.91      1.12 o 
   8   6   9        1.69        3.76      3.75 o 
  -8   7   9        0.64        2.03      1.32 o 
  -7   7   9        1.40        1.89      1.16 o 
  -6   7   9       12.70       16.05      1.39 o 
  -5   7   9        0.08        1.64      1.01 o 
  -4   7   9       28.48       29.40      1.08 o 
  -3   7   9        1.45        2.21      1.21 o 
  -2   7   9       35.26       37.31      1.37 o 
  -1   7   9       43.23       39.26      1.52 o 
   0   7   9       16.17       14.84      1.32 o 
   1   7   9       21.95       23.24      1.55 o 
   2   7   9        3.59        4.38      1.19 o 
   3   7   9       63.90       63.45      1.17 o 
   4   7   9        8.10        8.85      1.11 o 
   5   7   9       10.06       11.26      1.01 o 
   6   7   9        1.81        1.96      1.07 o 
   7   7   9       18.67       16.28      1.11 o 
  -7   8   9        4.25        5.22      1.26 o 
  -6   8   9        1.35        2.67      1.44 o 
  -5   8   9        3.50        4.47      1.22 o 
  -4   8   9        2.32        5.40      1.20 o 
  -3   8   9       10.03        8.72      1.62 o 
  -2   8   9       15.63       20.39      1.22 o 
  -1   8   9        2.05        4.13      1.32 o 
   0   8   9        8.70       11.04      1.18 o 
   1   8   9        0.02        0.59      1.22 o 
   2   8   9       14.47       14.43      1.26 o 
   3   8   9       95.36       90.43      2.69 o 
   4   8   9       18.45       21.67      1.01 o 
   5   8   9        0.04        0.43      1.13 o 
   6   8   9        5.71        7.40      1.02 o 
  -7   9   9        1.79        1.48      1.29 o 
  -6   9   9        1.42       -0.11      1.27 o 
  -5   9   9       22.34       23.20      1.48 o 
  -4   9   9        3.20        4.57      1.20 o 
  -3   9   9        0.07        0.30      1.17 o 
  -2   9   9       10.91       13.89      1.24 o 
  -1   9   9        1.80        2.81      1.14 o 
   0   9   9       10.70       15.09      1.36 o 
   1   9   9       13.49       14.12      1.62 o 
   2   9   9        1.76        3.20      1.25 o 
   3   9   9       95.77       99.74      2.54 o 
   4   9   9        7.44        8.47      1.14 o 
   5   9   9        5.17        6.68      1.15 o 
   6   9   9        1.87        3.06      1.20 o 
  -6  10   9        5.96        6.71      1.33 o 
  -5  10   9        2.91        2.91      1.48 o 
  -4  10   9       27.09       25.75      1.25 o 
  -3  10   9        1.72        0.81      1.29 o 
  -2  10   9        4.47        5.35      1.22 o 
  -1  10   9        0.46        1.68      1.25 o 
   0  10   9       62.97       68.11      1.35 o 
   1  10   9        4.18        2.85      1.38 o 
   2  10   9        7.21        8.34      1.41 o 
   3  10   9       12.13       13.09      1.21 o 
   4  10   9        9.38        9.30      1.29 o 
   5  10   9        6.79       11.04      1.27 o 
  -4  11   9        1.11        2.60      1.17 o 
  -3  11   9       30.53       29.08      1.28 o 
  -2  11   9        0.15        1.10      1.32 o 
  -1  11   9       11.40       14.42      1.28 o 
   0  11   9        0.09        3.44      1.36 o 
   1  11   9       33.86       31.85      1.34 o 
   2  11   9        4.10        5.11      1.29 o 
   3  11   9        6.66        5.78      1.26 o 
   4  11   9       12.89       14.80      2.50 o 
  -3  12   9        1.07        0.18      3.95 o 
  -2  12   9        7.87        9.96      1.25 o 
  -1  12   9       19.95       21.57      1.28 o 
   0  12   9        1.90        4.40      1.32 o 
   1  12   9        0.00        1.71      1.45 o 
  -8   0  10       31.98       32.59      1.85 o 
  -6   0  10       11.65       12.31      1.84 o 
  -4   0  10       64.66       64.92      4.44 o 
  -2   0  10       13.08       14.79      1.54 o 
   0   0  10       29.11       28.57      1.51 o 
   2   0  10       59.55       60.56      1.58 o 
   4   0  10        5.63       13.06      2.60 o 
   6   0  10       26.50       36.91      1.55 o 
   8   0  10      139.21      155.95      1.88 o 
  -9   1  10       25.03       26.41      1.33 o 
  -8   1  10       69.15       62.31      1.22 o 
  -7   1  10       19.40       20.95      1.35 o 
  -6   1  10       15.26       14.01      1.16 o 
  -5   1  10      174.55      176.20      4.97 o 
  -4   1  10      185.49      180.41      4.39 o 
  -3   1  10      375.62      395.20      6.48 o 
  -2   1  10        0.84        2.16      1.08 o 
  -1   1  10        5.51        5.53      1.00 o 
   0   1  10       75.21       74.07      1.15 o 
   1   1  10       27.05       26.05      1.06 o 
   2   1  10       46.19       47.40      1.34 o 
   3   1  10      124.43      118.27      2.49 o 
   4   1  10        0.80        1.52      1.06 o 
   5   1  10       23.11       20.24      1.06 o 
   6   1  10        0.32        0.33      0.96 o 
   7   1  10        7.51        8.71      1.11 o 
   8   1  10        1.33        1.10      1.03 o 
  -9   2  10        0.00        1.95      1.20 o 
  -8   2  10       21.11       18.77      1.17 o 
  -7   2  10        1.58        2.82      1.11 o 
  -6   2  10       19.90       20.49      1.14 o 
  -5   2  10        0.57        2.67      1.14 o 
  -4   2  10       14.41       16.05      1.32 o 
  -3   2  10       91.08       88.15      2.14 o 
  -2   2  10        2.21        2.91      1.15 o 
  -1   2  10       60.62       54.66      1.22 o 
   0   2  10      482.15      467.69      5.86 o 
   1   2  10        4.68        5.00      1.05 o 
   2   2  10       39.29       37.74      1.48 o 
   3   2  10       57.91       44.02      1.29 o 
   4   2  10       25.86       22.65      0.96 o 
   5   2  10       63.01       61.64      1.93 o 
   6   2  10        6.17        8.70      0.96 o 
   7   2  10        0.96        1.83      0.99 o 
   8   2  10        7.93       11.46      1.04 o 
  -8   3  10       16.40       19.17      1.21 o 
  -7   3  10        3.61        2.26      1.12 o 
  -6   3  10       19.80       23.42      1.23 o 
  -5   3  10        0.00        1.35      1.01 o 
  -4   3  10       55.34       58.53      1.99 o 
  -3   3  10       13.46       17.44      1.18 o 
  -2   3  10       43.09       43.53      1.25 o 
  -1   3  10       10.66       10.67      0.96 o 
   0   3  10        0.59        2.66      1.08 o 
   1   3  10        3.93        6.12      0.98 o 
   2   3  10        2.45        5.86      1.01 o 
   3   3  10       33.24       35.76      0.96 o 
   4   3  10       21.05       22.82      1.00 o 
   5   3  10        0.40        0.60      0.98 o 
   6   3  10       63.47       67.24      1.17 o 
   7   3  10        3.13        6.19      1.04 o 
  -8   4  10        3.07        3.25      1.25 o 
  -7   4  10        7.44        9.15      1.12 o 
  -6   4  10        0.08        0.68      1.22 o 
  -5   4  10       27.36       29.09      1.28 o 
  -4   4  10        0.21        2.13      1.36 o 
  -3   4  10      127.44      122.64      2.48 o 
  -2   4  10       10.29       10.26      1.18 o 
  -1   4  10       10.30        8.72      1.11 o 
   0   4  10       49.32       47.14      1.12 o 
   1   4  10      102.68      101.88      1.82 o 
   2   4  10        2.59        2.70      0.97 o 
   3   4  10        3.75        2.69      0.93 o 
   4   4  10        3.08        4.00      0.92 o 
   5   4  10       21.85       19.33      1.34 o 
   6   4  10       24.80       22.02      1.06 o 
   7   4  10        3.99        4.67      1.12 o 
  -8   5  10        0.19        2.43      1.25 o 
  -7   5  10        0.09        1.70      1.23 o 
  -6   5  10       10.07        8.06      1.36 o 
  -5   5  10       65.01       62.20      1.83 o 
  -4   5  10       12.86       17.80      1.12 o 
  -3   5  10        1.41        0.88      1.12 o 
  -2   5  10        4.68        4.95      1.21 o 
  -1   5  10       66.33       74.55      2.20 o 
   0   5  10       48.28       48.84      1.19 o 
   1   5  10        2.31        2.70      0.99 o 
   2   5  10      196.36      185.22      3.20 o 
   3   5  10        4.71        5.82      1.01 o 
   4   5  10        0.11        0.59      0.91 o 
   5   5  10        0.05        1.00      1.01 o 
   6   5  10       27.00       30.17      1.06 o 
   7   5  10        5.14        9.44      1.16 o 
  -7   6  10        3.52        5.00      1.27 o 
  -6   6  10        5.00        9.26      1.36 o 
  -5   6  10        0.39       -0.09      1.20 o 
  -4   6  10       23.44       24.79      1.17 o 
  -3   6  10        1.14        1.57      1.30 o 
  -2   6  10        1.75        1.15      1.32 o 
  -1   6  10        7.64        7.67      1.10 o 
   0   6  10        0.26        3.84      1.08 o 
   1   6  10       17.89       19.52      1.27 o 
   2   6  10       62.29       62.96      1.25 o 
   3   6  10       25.02       30.13      1.16 o 
   4   6  10        6.87        6.22      1.15 o 
   5   6  10        3.91        3.39      1.00 o 
   6   6  10       22.17       26.36      1.24 o 
  -7   7  10        5.02        2.40      1.20 o 
  -6   7  10        3.23        4.66      1.26 o 
  -5   7  10        1.30        3.20      1.33 o 
  -4   7  10       15.09       16.35      1.28 o 
  -3   7  10        4.09        5.10      1.21 o 
  -2   7  10        8.56        9.56      1.38 o 
  -1   7  10        0.19        1.83      1.23 o 
   0   7  10       50.80       57.62      1.45 o 
   1   7  10        3.08        3.38      1.28 o 
   2   7  10       26.25       28.86      1.22 o 
   3   7  10       34.90       33.05      1.14 o 
   4   7  10       33.24       37.97      1.02 o 
   5   7  10        1.69        2.33      1.02 o 
   6   7  10        0.23        1.36      1.06 o 
  -6   8  10        6.71        8.02      1.50 o 
  -5   8  10        2.38        2.86      1.44 o 
  -4   8  10       16.73       19.60      1.27 o 
  -3   8  10       28.04       30.23      1.29 o 
  -2   8  10        0.56        2.16      1.22 o 
  -1   8  10        5.83        4.95      1.23 o 
   0   8  10       16.08       16.43      1.20 o 
   1   8  10       62.40       62.71      2.13 o 
   2   8  10       18.46       20.28      1.16 o 
   3   8  10       15.79       17.38      1.14 o 
   4   8  10       48.85       54.18      1.34 o 
   5   8  10       29.01       28.07      1.11 o 
  -5   9  10        0.47        1.43      1.36 o 
  -4   9  10        5.09        7.99      1.29 o 
  -3   9  10       46.15       49.85      1.35 o 
  -2   9  10       42.39       47.18      2.36 o 
  -1   9  10        5.95        6.60      1.24 o 
   0   9  10        0.06       -0.18      1.28 o 
   1   9  10       30.19       30.33      1.46 o 
   2   9  10        0.62        2.23      1.27 o 
   3   9  10        0.48        1.64      1.17 o 
   4   9  10        0.36        1.36      1.22 o 
  -4  10  10        0.05        0.65      1.39 o 
  -3  10  10        0.14        2.05      1.21 o 
  -2  10  10        3.56        4.99      1.28 o 
  -1  10  10        0.47        1.64      1.27 o 
   0  10  10       14.01       16.54      1.24 o 
   1  10  10        0.76        0.96      1.43 o 
   2  10  10       33.68       33.56      1.37 o 
   3  10  10        0.93        2.79      1.37 o 
  -2  11  10        0.19        2.76      2.12 o 
  -1  11  10        1.07        2.38      1.20 o 
   0  11  10        1.30        4.28      1.33 o 
   1  11  10        0.01       -0.09      1.45 o 
  -7   0  11        0.01       -0.27      1.60 o 
  -5   0  11        8.19        7.96      1.86 o 
  -3   0  11        8.68        9.02      1.88 o 
  -1   0  11        3.20        5.15      1.48 o 
   1   0  11       74.89       74.59      3.13 o 
   3   0  11        0.93        3.08      1.86 o 
   5   0  11       63.91       58.00      1.96 o 
   7   0  11       13.33       12.08      3.31 o 
  -8   1  11        2.63        3.32      1.22 o 
  -7   1  11        4.25        3.93      1.14 o 
  -6   1  11        2.08        2.83      1.01 o 
  -5   1  11       11.94       10.73      1.35 o 
  -4   1  11        1.20        1.54      1.17 o 
  -3   1  11      155.24      144.87      4.59 o 
  -2   1  11       19.91       21.98      1.09 o 
  -1   1  11       77.13       76.76      1.72 o 
   0   1  11       16.42       17.54      1.00 o 
   1   1  11       17.33       15.97      0.94 o 
   2   1  11       12.22        9.14      1.03 o 
   3   1  11        2.59        4.09      0.97 o 
   4   1  11       37.58       31.52      1.16 o 
   5   1  11       12.08       10.64      1.11 o 
   6   1  11       10.24        9.98      1.05 o 
  -7   2  11        5.81        6.96      1.23 o 
  -6   2  11        2.53        3.51      1.22 o 
  -5   2  11        1.66        4.08      1.28 o 
  -4   2  11       11.65        9.97      1.34 o 
  -3   2  11       29.20       31.80      1.38 o 
  -2   2  11       22.46       25.21      1.21 o 
  -1   2  11       61.60       59.87      1.15 o 
   0   2  11        4.56        3.69      1.01 o 
   1   2  11       18.38       18.38      1.11 o 
   2   2  11       43.88       39.21      1.09 o 
   3   2  11        7.88        9.39      1.00 o 
   4   2  11        0.30        2.62      0.93 o 
   5   2  11        1.32        3.36      1.03 o 
   6   2  11        1.85        3.48      0.96 o 
  -7   3  11        2.42        2.98      1.20 o 
  -6   3  11        0.30        1.25      1.26 o 
  -5   3  11       12.50       14.79      1.16 o 
  -4   3  11        2.34        3.76      1.33 o 
  -3   3  11        0.09        1.35      1.17 o 
  -2   3  11       33.22       35.06      1.24 o 
  -1   3  11       16.24       17.76      1.17 o 
   0   3  11        2.00        2.68      1.08 o 
   1   3  11       51.39       55.60      1.59 o 
   2   3  11       17.43       16.86      1.02 o 
   3   3  11       10.38       10.69      1.02 o 
   4   3  11        3.41        4.03      1.00 o 
   5   3  11       17.78       22.12      1.11 o 
   6   3  11        9.25       12.02      1.08 o 
  -7   4  11        9.84        8.81      1.19 o 
  -6   4  11      111.91      107.98      3.44 o 
  -5   4  11       40.20       37.11      1.62 o 
  -4   4  11       76.94       74.84      2.35 o 
  -3   4  11        5.50        6.68      1.21 o 
  -2   4  11        5.95        6.17      1.14 o 
  -1   4  11       37.99       43.38      1.22 o 
   0   4  11       27.88       28.84      1.09 o 
   1   4  11        4.29        6.57      0.99 o 
   2   4  11       63.87       67.54      1.45 o 
   3   4  11       13.45       16.53      0.94 o 
   4   4  11       15.25       16.05      1.04 o 
   5   4  11       18.79       22.00      1.07 o 
   6   4  11       33.33       38.72      1.08 o 
  -7   5  11       12.84       11.32      1.67 o 
  -6   5  11        2.10        3.69      1.40 o 
  -5   5  11       65.83       65.63      2.27 o 
  -4   5  11        2.76        4.49      1.23 o 
  -3   5  11        2.38        4.71      1.34 o 
  -2   5  11        0.11       -0.23      1.33 o 
  -1   5  11      203.69      199.48      3.90 o 
   0   5  11        3.50        3.75      1.13 o 
   1   5  11        5.15        5.99      1.11 o 
   2   5  11       78.43       83.10      1.32 o 
   3   5  11       29.28       31.81      1.11 o 
   4   5  11       56.62       60.06      1.37 o 
   5   5  11        2.00        6.02      1.61 o 
  -6   6  11        0.10       -0.38      1.29 o 
  -5   6  11       60.25       60.98      2.13 o 
  -4   6  11       18.98       20.96      1.12 o 
  -3   6  11       31.44       30.78      1.53 o 
  -2   6  11        2.33        3.12      1.36 o 
  -1   6  11        9.02       10.43      1.38 o 
   0   6  11       12.70       15.23      1.23 o 
   1   6  11        0.30        1.14      1.03 o 
   2   6  11        7.58       11.63      1.17 o 
   3   6  11        5.57        5.85      1.11 o 
   4   6  11        3.83        4.30      1.06 o 
   5   6  11       55.29       57.61      2.19 o 
  -5   7  11        4.19        4.40      1.51 o 
  -4   7  11       14.77       13.13      1.21 o 
  -3   7  11        1.89        1.75      1.17 o 
  -2   7  11        0.78        2.20      1.28 o 
  -1   7  11        2.12        4.17      1.36 o 
   0   7  11       71.14       70.02      2.74 o 
   1   7  11        7.79       12.08      1.23 o 
   2   7  11       11.80       13.50      1.19 o 
   3   7  11        8.25        7.94      1.20 o 
   4   7  11        7.39        8.19      1.21 o 
  -4   8  11        0.18        2.55      1.29 o 
  -3   8  11        0.22       -0.07      1.18 o 
  -2   8  11       26.01       28.44      1.33 o 
  -1   8  11        0.70        2.91      1.42 o 
   0   8  11        0.22        1.59      1.39 o 
   1   8  11       31.81       31.74      1.68 o 
   2   8  11        0.19        2.54      1.25 o 
   3   8  11        1.39        1.32      1.25 o 
  -3   9  11        0.12        2.32      1.29 o 
  -2   9  11        1.23        2.19      1.23 o 
  -1   9  11        5.55        5.09      1.23 o 
   0   9  11        6.86        7.54      1.46 o 
   1   9  11       25.56       22.68      1.40 o 
   2   9  11       14.57       17.66      1.32 o 
  -6   0  12       14.75       15.40      1.83 o 
  -4   0  12        1.92        3.87      1.92 o 
  -2   0  12        1.13        4.24      1.39 o 
   0   0  12       54.04       50.19      1.60 o 
   2   0  12        7.56        6.41      1.53 o 
   4   0  12        0.55        0.58      1.59 o 
  -6   1  12        3.99        3.78      1.26 o 
  -5   1  12        1.39        1.89      1.38 o 
  -4   1  12        3.38        4.87      1.39 o 
  -3   1  12        6.96       10.22      1.32 o 
  -2   1  12       42.22       45.63      1.73 o 
  -1   1  12        3.41        5.47      1.10 o 
   0   1  12        0.02        0.65      1.02 o 
   1   1  12       30.89       32.97      1.13 o 
   2   1  12        8.75       14.19      1.04 o 
   3   1  12        0.02        0.50      1.09 o 
   4   1  12       12.65       13.71      1.17 o 
   5   1  12       19.98       23.14      1.12 o 
  -6   2  12        0.39        1.88      1.29 o 
  -5   2  12       21.20       23.29      1.43 o 
  -4   2  12       14.06       13.40      1.42 o 
  -3   2  12        1.62        3.02      1.13 o 
  -2   2  12       36.32       38.14      1.32 o 
  -1   2  12        9.82       12.50      1.03 o 
   0   2  12        6.80        9.67      1.03 o 
   1   2  12       25.66       28.28      1.23 o 
   2   2  12       16.34       20.53      1.36 o 
   3   2  12       37.86       33.82      1.25 o 
   4   2  12       10.73       15.84      1.14 o 
   5   2  12        3.77        8.09      1.11 o 
  -6   3  12        0.66        4.27      1.14 o 
  -5   3  12       60.44       57.02      1.62 o 
  -4   3  12        0.18        1.17      1.26 o 
  -3   3  12        1.95        2.69      1.27 o 
  -2   3  12        2.33        1.44      1.11 o 
  -1   3  12        0.54        2.39      1.18 o 
   0   3  12       49.27       51.08      1.16 o 
   1   3  12        0.05        1.28      1.05 o 
   2   3  12        6.22        5.25      1.14 o 
   3   3  12       13.49       14.95      1.13 o 
   4   3  12       72.23       71.04      1.20 o 
   5   3  12        0.93        4.18      3.54 o 
  -5   4  12        5.87        5.11      1.40 o 
  -4   4  12       64.39       62.62      1.62 o 
  -3   4  12       18.73       16.56      1.37 o 
  -2   4  12        0.01        2.27      1.26 o 
  -1   4  12       22.03       22.24      1.30 o 
   0   4  12       55.92       57.35      1.31 o 
   1   4  12        0.45        2.33      1.16 o 
   2   4  12        1.37        2.41      1.08 o 
   3   4  12       12.51       13.00      1.43 o 
   4   4  12        0.19        2.04      1.07 o 
  -5   5  12        2.59        1.98      1.48 o 
  -4   5  12        9.60        9.49      1.32 o 
  -3   5  12       27.14       29.73      2.45 o 
  -2   5  12        1.63        2.91      1.25 o 
  -1   5  12        4.50        4.84      1.31 o 
   0   5  12        0.60        2.76      1.18 o 
   1   5  12       10.33       10.38      1.01 o 
   2   5  12        0.18       -0.19      1.11 o 
   3   5  12        0.79        3.60      1.19 o 
   4   5  12        0.06        0.87      2.33 o 
  -4   6  12       12.92       14.18      1.45 o 
  -3   6  12        7.18        5.33      1.44 o 
  -2   6  12       11.13       12.15      1.41 o 
  -1   6  12        2.83        1.91      1.40 o 
   0   6  12       26.33       23.69      1.54 o 
   1   6  12       33.56       37.39      1.44 o 
   2   6  12       32.75       36.05      1.26 o 
   3   6  12        0.03        0.93      1.20 o 
  -3   7  12        0.89       -0.07      1.23 o 
  -2   7  12        0.36        2.36      1.45 o 
  -1   7  12        0.24        2.60      1.43 o 
   0   7  12        5.08        4.47      1.47 o 
   1   7  12       19.52       21.21      1.32 o 
   2   7  12        1.14        3.50      2.18 o 
  -3   0  13        3.08        2.95      1.97 o 
  -1   0  13       46.74       49.28      2.80 o 
   1   0  13       30.84       28.31      1.70 o 
   3   0  13       93.15      107.44      4.34 o 
  -4   1  13        3.68        5.82      1.40 o 
  -3   1  13        0.02        1.19      1.39 o 
  -2   1  13       19.90       22.96      2.52 o 
  -1   1  13       16.85       21.11      1.09 o 
   0   1  13        5.12        5.86      1.02 o 
   1   1  13        2.00        2.63      1.08 o 
   2   1  13        6.31        6.36      1.06 o 
   3   1  13        2.06        6.49      3.27 o 
  -4   2  13       14.39       14.14      2.99 o 
  -3   2  13        2.86        6.16      1.33 o 
  -2   2  13        0.00        2.39      1.31 o 
  -1   2  13        1.22        2.59      1.04 o 
   0   2  13       12.21       17.23      1.20 o 
   1   2  13        2.52        3.79      1.12 o 
   2   2  13        1.27        4.15      1.05 o 
  -3   3  13        0.09        0.73      1.32 o 
  -2   3  13        0.15        0.42      1.14 o 
  -1   3  13       41.98       35.34      1.35 o 
   0   3  13       24.23       29.42      1.24 o 
   1   3  13       20.65       21.36      1.15 o 
   2   3  13        4.02        2.93      1.20 o 
  -2   4  13        0.47        1.16      1.35 o 
  -1   4  13        8.53        9.96      1.35 o 
   0   4  13       12.04       11.38      1.32 o 
   1   4  13        0.00        1.44      1.13 o 
                                                 
